# Supplementary material for: Culturable Human Microorganisms and the Impact of Transportation Conditions on Cultivability
Source: Microorganisms. 2025 Feb 28;13(3):549. doi: 10.3390/microorganisms13030549 (PMC11944332; doi:10.3390/microorganisms13030549)
Supplement: Supplementary file 1 [file microorganisms-13-00549-s001.zip]

Archive with 2 entries (2 files):
- Supplementary_Information_0206(4)-qzx.pdf
- Supplementary Table_0206(2)-qzx.xlsx
