# Supplementary material for: Culturable Human Microorganisms and the Impact of Transportation Conditions on Cultivability
Source: Microorganisms. 2025 Feb 28;13(3):549. doi: 10.3390/microorganisms13030549 (PMC11944332; doi:10.3390/microorganisms13030549)
Supplement: Supplementary file 1 [file microorganisms-13-00549-s001.zip › Supplementary Table_0206(2)-qzx.xlsx]

## Sheet: Table S1
Table S1: The composition of mediums
Colombian blood Medium a
Ingredients	g/L
Tryptone	15
Yeast Dipping Powder	5
Beef heart maceration powder	3
Corn Starch	1
Sodium Chloride	5
Agar	15
Sheep blood	0.05
a Ajusted pH 7.3±0.1, incubate at 25℃.
GAM Medium
Ingredients	g/L
Peptones	10
Soy peptones	3
Yeast extract powder	2.5
Beef powder	2.2
Digestive serum powder	10
Beef liver owder	1.2
Glucose	0.5
Potassium dihydrogen phosphate	2.5
Sodium chloride	3
Soluble starch	5
L-Cysteine	0.3
L-Arginine	1
L-Tryptophan	0.2
Sodium thioglycolate	0.3
Agar	15
a Ajusted pH 7.3±0.1, incubate at 25℃.

## Sheet: 3sites-TOP579-up5000+
ID	ASV1_g__Escherichia-Shigella	ASV10_g__Bacteroides	ASV100_g__Staphylococcus	ASV1009_g__Staphylococcus	ASV101_g__Bacteroides	ASV102_g__Staphylococcus	ASV103_g__Bacteroides	ASV104_g__Veillonella	ASV1041_g__Fusobacterium	ASV105_g__Bacteroides	ASV106_g__Bacillus	ASV1060_g__Alloprevotella	ASV1064_g__Prevotella	ASV107_g__Faecalibacterium	ASV1075_g__Actinomyces	ASV1079_g__Alloprevotella	ASV108_g__Halomonas	ASV109_g__Streptococcus	ASV11_g__Staphylococcus	ASV110_g__Blautia	ASV111_g__Veillonella	ASV112_g__Bacillus	ASV1122_g__Streptococcus	ASV113_g__Streptococcus	ASV1143_g__Alloprevotella	ASV115_g__Staphylococcus	ASV1151_g__Clostridium_sensu_stricto_1	ASV116_g__Fusobacterium	ASV1160_g__Staphylococcus	ASV117_g__Streptococcus	ASV1171_g__Actinomyces	ASV118_g__Neisseria	ASV119_g__Micrococcus	ASV1190_g__Clostridium_sensu_stricto_1	ASV12_g__Streptococcus	ASV120_g__Streptococcus	ASV121_g__Lawsonella	ASV122_g__Veillonella	ASV123_g__Streptococcus	ASV124_g__Staphylococcus	ASV1243_g__Staphylococcus	ASV1258_g__Actinomyces	ASV126_g__Veillonella	ASV127_g__Streptococcus	ASV129_g__Streptococcus	ASV13_g__Streptococcus	ASV130_g__Streptococcus	ASV131_g__Bacteroides	ASV132_g__Fusobacterium
N3_FB_CB_D80_An_S	1236	160	0	0	0	0	0	115	0	0	0	0	0	40	0	0	0	0	83153	46	123	0	0	0	0	0	0	0	0	0	0	0	0	0	122	0	0	56	0	0	0	0	46	0	0	0	28	0	39
N1_FB_CBD_0_An_S	6260	6466	0	0	44	0	0	0	0	0	0	0	0	0	0	0	188	0	585	7	4	142	0	0	0	0	0	282	0	0	0	0	0	0	102	0	0	0	0	0	0	0	0	0	0	0	0	0	0
N3_FB_CBG_D80_An_S	12715	2529	0	0	816	0	0	49	0	0	0	0	0	44	0	0	246	0	376	32	39	889	0	0	0	0	0	27	0	0	0	0	0	0	672	0	0	0	0	0	0	0	28	0	0	0	385	0	32
N1_FB_CBG_D80_An_S	5676	8877	0	0	133	0	0	0	0	0	0	0	0	0	0	0	150	0	533	18	8	90	0	0	0	0	0	919	0	0	0	0	0	0	83	0	0	0	0	0	0	0	0	0	0	0	0	0	0
N3_FB_CB_0_An_S	10833	184	0	0	0	0	0	5031	0	0	0	0	0	54	0	0	167	0	322	43	4063	24	0	0	0	0	0	28	0	0	0	0	0	0	1649	0	0	4346	0	0	0	0	3969	0	0	0	759	0	34
N3_FB_CBG_D80_Ae_S	37061	113	0	0	0	0	0	0	0	32	0	0	0	0	0	0	0	0	21	0	0	32	0	0	0	0	0	20	0	0	0	0	0	0	1581	0	0	0	0	0	0	0	0	0	0	0	224	0	0
N1_FB_CBD_20_An_S	14036	6257	0	0	35	0	0	0	0	0	0	0	0	0	0	0	89	0	446	15	0	90	0	0	0	0	0	439	0	0	0	0	0	0	84	0	0	0	0	0	0	0	0	0	0	0	0	40	0
N3_FB_dDNA__An_	7168	270	0	0	0	0	0	35	0	14	0	0	0	33	0	0	222	0	263	56	526	33	0	0	0	0	0	38	0	0	0	0	0	0	155	0	0	29	0	0	0	0	0	0	0	0	123	0	34
N1_FB_CBD_0_Ae_S	16420	79	0	0	4	0	0	0	0	0	0	0	0	0	0	0	0	0	0	0	3	74	0	0	0	0	0	87	0	0	0	0	0	0	0	0	0	0	0	0	0	0	0	0	0	0	9	0	0
N3_FB_CB_20_An_S	23426	162	0	0	0	0	0	0	0	15	0	0	0	0	0	0	0	0	144	14	0	23	0	0	0	0	0	45	0	0	0	0	0	0	261	0	0	0	0	0	0	0	0	0	0	0	12	0	0
N1_FB_CB_D80_An_S	4395	6865	0	0	15	0	0	0	0	0	0	0	0	0	0	0	78	0	360	0	15	50	0	0	0	0	0	53	0	0	0	0	0	0	70	0	0	0	0	0	0	0	0	0	0	0	0	438	0
N3_FB_CBD_20_An_S	19252	221	0	0	0	0	0	51	0	0	0	0	0	46	0	0	303	0	292	31	34	96	0	0	0	0	0	26	0	0	0	0	0	0	82	0	0	0	0	0	0	0	0	0	0	0	15	0	15
N1_FB_CBG_0_An_S	2267	2099	0	0	18	0	0	0	0	0	0	0	0	0	0	0	147	0	434	14	0	98	0	0	0	0	0	225	0	0	0	0	0	0	85	0	0	0	0	0	0	0	0	0	0	0	0	0	0
N1_FB_CBG_20_An_S	7677	7323	0	0	120	0	0	0	0	0	0	0	0	0	0	0	108	0	555	0	0	95	0	0	0	0	0	116	0	0	0	0	0	0	88	0	0	0	0	0	0	0	0	0	0	0	0	1393	0
N1_FB_CB_20_Ae_S	24708	816	0	0	26	0	0	0	0	0	0	0	0	0	0	0	0	0	0	0	0	23	0	0	0	0	0	310	0	0	0	0	0	0	0	0	0	0	0	0	0	0	0	0	0	0	0	0	0
N1_FB_dDNA__An_	6400	3766	0	0	49	0	0	0	0	0	0	0	0	0	0	0	0	0	0	0	102	28	0	0	0	0	0	994	0	0	0	0	0	0	0	0	0	0	0	0	0	0	0	0	0	0	0	0	0
N3_FB_yDNA___	18941	413	0	0	0	0	0	33	0	33	0	0	0	1170	0	0	0	0	130	1923	0	20	0	0	0	0	0	34	0	0	0	0	0	0	97	0	0	0	0	0	0	0	0	0	0	0	242	0	25
N1_FB_CBD_D80_An_S	5268	4345	0	0	13	0	0	0	0	0	0	0	0	0	0	0	121	0	614	0	0	60	0	0	0	0	0	151	0	0	0	0	0	0	104	0	0	0	0	0	0	0	0	0	0	0	0	90	0
N3_FB_CBG_0_Ae_S	24695	39	0	0	0	0	0	0	0	17	0	0	0	0	0	0	0	0	26	0	0	0	0	0	0	0	0	0	0	0	0	0	0	0	18764	0	0	0	0	0	0	0	0	0	0	0	82	0	0
N3_FB_CBD_0_An_S	13863	3511	0	0	35	0	0	0	0	0	0	0	0	38	0	0	232	0	371	19	0	0	0	0	0	0	0	0	0	0	0	0	0	0	1003	0	0	32	0	0	0	0	49	0	0	0	84	0	25
N1_FB_CB_20_An_S	15159	9242	0	0	232	0	0	0	0	0	0	0	0	0	0	0	75	0	253	0	0	21	0	0	0	0	0	336	0	0	0	0	0	0	36	0	0	0	0	0	0	0	0	0	0	0	0	0	0
N2_KQ_CSYD_D80_An_S	0	0	0	0	0	0	0	0	0	0	0	0	0	0	0	0	0	81	0	0	0	0	0	11	0	0	0	0	0	182	0	0	0	0	0	0	0	0	38	0	0	0	0	40	90	6625	0	0	0
N2_KQ_CSYG_20_An_S	0	0	0	0	0	0	0	0	0	0	0	0	0	0	0	0	0	95	0	0	0	0	0	0	0	82	0	0	0	212	0	0	0	0	0	0	0	0	20	0	0	0	0	52	58	1009	0	0	0
N2_FB_CB_0_An_F	16149	0	0	0	0	0	450	0	0	141	0	0	0	0	0	0	0	0	37	0	0	0	0	0	0	0	0	0	0	0	0	0	0	0	259	0	0	0	0	0	0	0	0	0	0	0	0	0	0
N2_FB_CBG_D80_An_F	10386	0	0	0	0	0	1810	0	0	277	0	0	0	0	0	0	0	0	30	0	0	0	0	0	0	0	0	0	0	0	0	0	0	0	267	0	0	0	0	0	0	0	0	0	0	0	0	0	0
N3_FB_CBG_20_Ae_S	14494	38	0	0	0	0	0	0	0	0	0	0	0	0	0	0	0	0	0	0	0	16	0	0	0	0	0	0	0	0	0	0	0	0	80	0	0	0	0	0	0	0	0	0	0	0	0	0	0
N1_FB_CBG_D80_Ae_S	20827	233	0	0	26	0	0	0	0	0	0	0	0	0	0	0	0	0	0	3	0	42	0	0	0	0	0	77	0	0	0	0	0	0	0	0	0	0	0	0	0	0	0	0	0	0	4	0	0
N2_FB_CB_D80_An_S	2610	0	0	0	0	0	232	0	0	937	0	0	0	0	0	0	0	0	56	0	0	0	0	0	0	0	0	0	0	0	0	0	0	0	292	0	0	0	0	0	0	0	0	0	0	0	0	0	0
N1_FB_CBG_0_Ae_S	20200	118	0	0	0	0	0	0	0	0	0	0	0	0	0	0	0	0	0	0	0	41	0	0	0	0	0	46	0	0	0	0	0	0	0	0	0	0	0	0	0	0	0	0	0	0	0	0	0
N1_FB_CB_0_An_S	2298	2253	0	0	16	0	0	0	0	0	0	0	0	0	0	0	171	0	542	0	10	88	0	0	0	0	0	51	0	0	0	0	0	0	66	0	0	0	0	0	0	0	0	0	0	0	0	0	0
N1_FB_CBD_D80_Ae_S	13488	76	0	0	5	0	0	0	0	0	0	0	0	0	0	0	0	0	0	0	5	54	0	0	0	0	0	59	0	0	0	0	0	0	0	0	0	0	0	0	0	0	0	0	0	0	0	0	0
N3_FB_CBD_0_Ae_S	23961	47	0	0	0	0	0	0	0	0	0	0	0	0	0	0	0	0	8	0	0	0	0	0	0	0	0	0	0	0	0	0	0	0	1663	0	0	0	0	0	0	0	0	0	0	0	86	0	0
N2_FB_CB_D80_An_F	6567	0	0	0	0	0	193	0	0	650	0	0	0	0	0	0	0	0	38	0	0	0	0	0	0	0	0	0	0	0	0	0	0	0	235	0	0	0	0	0	0	0	0	0	0	0	0	0	0
N1_FB_CB_D80_Ae_S	16312	53	0	0	0	0	0	0	0	0	0	0	0	0	0	0	0	0	0	0	0	45	0	0	0	0	0	59	0	0	0	0	0	0	0	0	0	0	0	0	0	0	0	0	0	0	0	0	0
N2_FB_CB_0_Ae_S	270	0	0	0	0	0	0	0	0	19	0	0	0	0	0	0	0	0	70	0	0	0	0	0	0	0	0	0	0	0	0	0	0	0	391	0	0	0	0	0	0	0	0	0	0	0	0	0	0
N3_FB_CBD_20_Ae_S	18508	54	0	0	0	0	0	0	0	0	0	0	0	0	0	0	0	0	11	0	0	0	0	0	0	0	0	0	0	0	0	0	0	0	9201	0	0	0	0	0	0	0	0	0	0	0	0	0	0
N3_FB_CB_0_Ae_S	25224	37	0	0	0	0	0	0	0	0	0	0	0	0	0	0	0	0	0	0	0	19	0	0	0	0	0	26	0	0	0	0	0	0	0	0	0	0	0	0	0	0	0	0	0	0	68	0	0
N3_FB_CBG_0_An_S	2375	2302	0	0	562	0	0	305	0	0	0	0	0	55	0	0	250	0	434	39	37	133	0	0	0	0	0	0	0	0	0	0	0	0	435	0	0	0	0	0	0	0	52	0	0	0	885	0	35
N2_FB_dDNA__Ae_	284	231	0	0	0	0	0	351	0	0	0	0	0	61	0	0	162	0	812	79	383	0	0	0	0	0	0	0	0	0	0	0	0	0	390	0	0	74	0	0	0	0	123	0	0	0	439	0	3630
N2_FB_CBD_0_An_F	10640	0	0	0	0	0	0	0	0	34	0	0	0	0	0	0	0	0	32	0	0	0	0	0	0	0	0	0	0	0	0	0	0	0	259	0	0	0	0	0	0	0	0	0	0	0	0	0	0
N3_TP_CSY_20_An_S	0	0	0	0	0	332	0	0	0	0	16	0	0	0	0	0	0	54	0	0	0	0	0	0	0	0	0	0	0	19	0	0	8	0	0	0	0	0	0	1910	0	0	0	43	14	271	0	0	0
N3_FB_CBG_20_An_S	4208	3072	0	0	0	0	0	0	0	0	0	0	0	28	0	0	224	0	334	28	26	2527	0	0	0	0	0	18	0	0	0	0	0	0	959	0	0	0	0	0	0	0	53	0	0	0	13	0	32
N1_FB_CB_0_An_F	2641	42	0	0	0	0	0	0	0	0	0	0	0	0	0	0	52	0	691	0	9	78	0	0	0	0	0	0	0	0	0	0	0	0	120	0	0	0	0	0	0	0	0	0	0	0	0	0	0
N1_FB_CB_0_Ae_S	249	15	0	0	0	0	0	0	0	0	0	0	0	0	0	0	0	0	0	0	2	0	0	0	0	0	0	0	0	0	0	0	0	0	0	0	0	0	0	0	0	0	0	0	0	0	0	0	0
N2_FB_CBD_0_An_S	5885	0	0	0	0	0	0	0	0	44	0	0	0	0	0	0	0	0	19	0	0	0	0	0	0	0	0	0	0	0	0	0	0	0	225	0	0	0	0	0	0	0	0	0	0	0	0	0	0
N3_TP_CSYD_0_An_F	0	0	303	0	0	20	0	0	0	0	0	0	0	0	0	0	0	55	0	0	0	0	0	0	0	110	0	0	0	21	0	0	0	0	0	0	0	0	0	16	0	0	0	34	22	290	0	0	0
N3_TP_CSYD_D80_An_S	0	0	1324	0	0	0	0	0	0	0	0	0	0	0	0	0	0	68	0	0	0	0	0	0	0	614	0	0	0	0	0	0	0	0	0	0	0	0	0	164	0	0	0	82	25	293	0	0	0
N1_FB_dDNA__Ae_	23991	80	0	0	5	0	0	0	0	0	0	0	0	0	0	0	0	0	0	0	0	27	0	0	0	0	0	308	0	0	0	0	0	0	0	0	0	0	0	0	0	0	0	0	0	0	0	0	0
N1_FB_CB_D80_An_F	569	1467	0	0	0	0	0	0	0	0	0	0	0	0	0	0	112	0	587	0	5	70	0	0	0	0	0	0	0	0	0	0	0	0	138	0	0	0	0	0	0	0	0	0	0	0	0	1478	0
N3_TP_CSYG_20_An_S	0	0	50	0	0	929	0	0	0	0	0	0	0	0	0	0	0	38	0	0	0	0	0	0	0	49	0	0	0	22	0	0	0	0	0	0	0	0	0	31	0	0	0	30	27	248	0	0	0
N1_FB_CBG_20_Ae_S	15822	415	0	0	0	0	0	0	0	0	0	0	0	0	0	0	0	0	0	0	3	23	0	0	0	0	0	221	0	0	0	0	0	0	0	0	0	0	0	0	0	0	0	0	0	0	8	0	0
N2_FB_CBG_D80_An_S	6818	0	0	0	0	0	634	0	0	202	0	0	0	0	0	0	0	0	14	0	0	0	0	0	0	0	0	0	0	0	0	0	0	0	200	0	0	0	0	0	0	0	0	0	0	0	0	0	0
N3_TP_CSYD_D80_An_F	0	0	543	0	0	71	0	0	0	0	0	0	0	0	0	0	0	68	0	0	0	0	0	0	0	610	0	0	0	34	0	0	0	0	0	0	0	0	0	228	0	0	0	45	23	296	0	0	0
N3_TP_CSY_D80_An_S	0	0	51	0	0	42	0	0	0	0	35	0	0	0	0	0	0	57	0	0	0	0	0	27	0	1569	0	0	0	18	0	0	0	0	0	0	0	0	0	28	0	0	0	54	26	263	0	0	0
N2_FB_CBG_0_An_S	10311	0	0	0	0	0	207	0	0	215	0	0	0	0	0	0	3	0	20	0	0	0	0	0	0	0	0	0	0	0	0	0	0	0	244	0	0	0	0	0	0	0	0	0	0	0	0	0	0
N3_TP_CSY_20_An_F	0	0	301	0	0	0	0	0	0	0	0	0	0	0	0	0	0	60	0	0	0	0	0	0	0	70	0	0	0	0	0	0	0	0	0	0	0	0	0	14	0	0	0	51	12	266	0	0	0
N3_TP_CSYG_D80_An_S	0	0	16	0	0	266	0	0	0	0	0	0	0	0	0	0	0	55	0	0	0	0	0	0	0	75	0	0	0	21	0	0	0	0	0	0	0	0	0	63	0	0	0	46	11	263	0	0	0
N2_FB_dDNA__An_	9133	435	0	0	0	0	1652	60	0	211	0	0	0	13	0	0	150	0	293	30	33	0	0	0	0	0	0	0	0	0	0	0	0	0	69	0	0	0	0	0	0	0	0	0	0	0	23	0	62
N2_FB_CB_D80_Ae_F	219	0	0	0	0	0	0	0	0	10	0	0	0	26	0	0	0	0	72	19	0	0	0	0	0	0	0	0	0	0	0	0	0	0	265	0	0	0	0	0	0	0	0	0	0	0	0	0	0
N3_TP_CSYD_0_An_S	0	0	0	0	0	400	0	0	0	0	0	0	0	0	0	0	0	54	0	0	0	0	0	0	0	199	0	0	0	24	0	0	0	0	0	0	0	0	0	906	0	0	0	51	14	292	0	0	0
N2_FB_CB_20_An_F	13919	0	0	0	0	0	33	0	0	527	0	0	0	0	0	0	0	0	37	0	0	0	0	0	0	0	0	0	0	0	0	0	0	0	248	0	0	0	0	0	0	0	0	0	0	0	0	0	0
N3_FB_dDNA__Ae_	9722	2285	0	0	2605	0	0	244	0	0	0	0	0	43	0	0	266	0	437	38	78	0	0	0	0	0	0	0	0	0	0	0	0	0	1017	0	0	81	0	0	0	0	97	0	0	0	57	0	46
N2_FB_CBG_20_An_F	17647	0	0	0	0	0	0	0	0	153	0	0	0	0	0	0	0	0	40	4	0	0	0	0	0	0	0	0	0	0	0	0	0	0	296	0	0	0	0	0	0	0	0	0	0	0	0	0	0
N1_FB_yDNA___	7583	389	0	0	856	0	0	0	0	0	0	0	0	0	0	0	0	0	0	469	0	23	0	0	0	0	0	26	0	0	0	0	0	0	0	0	0	0	0	0	0	0	0	0	0	0	0	0	0
N3_FB_CB_D80_Ae_S	23239	25	0	0	0	0	0	0	0	0	0	0	0	0	0	0	0	0	237	0	0	0	0	0	0	0	0	29	0	0	0	0	0	0	0	0	0	0	0	0	0	0	0	0	0	0	139	0	0
N2_FB_CB_0_An_S	12015	0	0	0	0	0	32	0	0	500	0	0	0	0	0	0	0	0	10	0	0	0	0	0	0	0	0	0	0	0	0	0	0	0	209	0	0	0	0	0	0	0	0	0	0	0	0	0	0
N2_FB_yDNA___	78	367	0	0	0	0	1154	61	0	565	0	0	0	4442	0	0	0	0	216	2496	23	0	0	0	0	0	0	0	0	0	0	0	0	0	87	0	0	0	0	0	0	0	0	0	0	0	45	0	20
N2_FB_CB_D80_Ae_S	202	0	0	0	0	0	0	0	0	25	0	0	0	16	0	0	0	0	44	0	0	0	0	0	0	0	0	0	0	0	0	0	0	0	288	0	0	0	0	0	0	0	0	0	0	0	0	0	0
N3_TP_CSY_0_An_F	0	0	1541	0	0	0	0	0	0	0	0	0	0	0	0	0	0	49	0	0	0	0	0	0	0	51	0	0	0	0	0	0	0	0	0	0	0	0	15	23	0	0	0	39	16	255	0	0	0
N3_TP_CSYG_D80_An_F	0	0	162	0	0	0	0	0	0	0	0	0	0	0	0	0	0	43	0	0	0	0	0	12	0	48	0	0	0	18	0	0	0	0	0	0	0	0	0	11	0	0	0	47	21	244	0	0	0
N1_FB_CBD_20_An_F	627	62	0	0	0	0	0	0	0	0	0	0	0	0	0	0	80	0	400	0	0	61	0	0	0	0	0	0	0	0	0	0	0	0	76	0	0	0	0	0	0	0	0	0	0	0	0	36	0
N3_TP_CSYG_20_An_F	0	0	0	0	0	0	0	0	0	0	0	0	0	0	0	0	0	54	0	0	0	0	0	0	0	64	0	0	0	16	0	0	0	0	0	0	0	0	0	505	0	0	0	52	12	285	0	0	0
N3_FB_CB_20_Ae_S	13697	166	0	0	0	0	0	0	0	0	0	0	0	0	0	0	0	0	0	0	0	16	0	0	0	0	0	0	0	0	0	0	0	0	0	0	0	0	0	0	0	0	0	0	0	0	0	0	0
N2_FB_CBG_0_An_F	8754	0	0	0	0	0	298	0	0	138	0	0	0	0	0	0	0	0	22	0	0	0	0	0	0	0	0	0	0	0	0	0	0	0	204	0	0	0	0	0	0	0	0	0	0	0	0	0	0
N3_TP_CSY_D80_An_F	0	0	0	0	0	0	0	0	0	0	0	0	0	0	0	0	0	71	0	0	0	0	0	0	0	64	0	0	0	15	0	0	0	0	0	0	0	0	0	0	0	0	0	46	9	293	0	0	0
N3_FB_CBD_0_An_F	2097	5112	0	0	136	0	0	43	0	0	0	0	0	55	0	0	367	0	444	42	41	0	0	0	0	0	0	0	0	0	0	0	0	0	2178	0	0	56	0	0	0	0	32	0	0	0	33	0	41
N3_TP_CSYD_20_An_S	0	0	151	0	0	99	0	0	0	0	0	0	0	0	0	0	0	66	0	0	0	0	0	0	0	50	0	0	0	14	0	0	0	0	0	0	0	0	0	210	0	0	0	45	22	258	0	0	0
N3_FB_CBG_20_An_F	397	12800	0	0	208	0	0	31	0	33	0	0	0	24	0	0	144	0	318	27	0	0	0	0	0	0	0	0	0	0	0	0	0	0	1136	0	0	38	0	0	0	0	47	0	0	0	35	0	26
N3_FB_CB_0_An_F	398	1810	0	0	48	0	0	40	0	0	0	0	0	36	0	0	270	0	1746	38	0	0	0	0	0	0	0	0	0	0	0	0	0	0	123	0	0	26	0	0	0	0	0	0	0	0	215	0	24
N2_KQ_CSYD_D80_Ae_F	0	0	19	0	0	0	0	0	0	0	0	0	0	0	0	0	0	224	0	0	0	0	0	0	0	91	0	0	0	152	0	0	0	0	0	0	0	0	152	0	0	0	0	100	221	13766	0	0	0
N3_FB_CBD_D80_An_F	1961	5853	0	0	270	0	0	42	0	0	0	0	0	60	0	0	316	0	389	38	34	0	0	0	0	0	0	0	0	0	0	0	0	0	362	0	0	0	0	0	0	0	29	0	0	0	38	0	16
N3_TP_CSY_0_An_S	0	0	0	0	0	153	0	0	0	0	0	0	0	0	0	0	0	58	0	0	0	0	0	0	0	102	0	0	0	0	0	0	3	0	0	0	0	0	0	0	0	0	0	46	13	248	0	0	0
N1_FB_CBG_20_An_F	658	52	0	0	0	0	0	0	0	0	0	0	0	0	0	0	174	0	626	0	0	78	0	0	0	0	0	0	0	0	0	0	0	0	105	0	0	0	0	0	0	0	0	0	0	0	0	26	0
N3_FB_CBG_D80_Ae_F	1246	0	0	0	0	0	0	0	0	38	0	0	0	0	0	0	0	0	19	0	0	0	0	0	0	0	0	0	0	0	0	0	0	0	13386	0	0	0	0	0	0	0	0	0	0	0	0	0	0
N3_KQ_CSY_20_Ae_S	0	0	0	0	0	0	0	0	0	0	583	0	0	0	0	0	0	181	0	0	0	0	0	837	0	0	0	0	0	29	0	0	0	0	0	0	0	0	0	60	0	0	0	208	40	155	0	0	0
N2_FB_CBG_20_An_S	10496	0	0	0	0	0	0	0	0	871	0	0	0	0	0	0	0	0	26	0	0	0	0	0	0	0	0	0	0	0	0	0	0	0	165	0	0	0	0	0	0	0	0	0	0	0	0	0	0
N3_FB_CBD_D80_Ae_F	4304	0	0	0	0	0	0	0	0	34	0	0	0	4	0	0	6	0	18	0	0	0	0	0	0	0	0	0	0	0	0	0	0	0	3317	0	0	0	0	0	0	0	0	0	0	0	42	0	0
N3_FB_CBG_0_Ae_F	127	0	0	0	0	0	0	0	0	0	0	0	0	0	0	0	0	0	5195	0	0	0	0	0	0	0	0	0	0	0	0	0	0	0	24504	0	0	0	0	0	0	0	0	0	0	0	0	0	0
N1_FB_CBG_0_An_F	2109	1293	0	0	0	0	0	0	0	0	0	0	0	0	0	0	74	0	361	0	0	50	0	0	0	0	0	0	0	0	0	0	0	0	75	0	0	0	0	0	0	0	0	0	0	0	0	632	0
N3_FB_CBD_20_Ae_F	1397	0	0	0	0	0	0	0	0	26	0	0	0	0	0	0	0	0	42	0	0	0	0	0	0	0	0	0	0	0	0	0	0	0	9348	0	0	0	0	0	0	0	0	0	0	0	0	0	0
N2_KQ_CSYG_0_An_F	0	0	28	0	0	0	0	0	0	0	0	0	0	0	0	0	0	149	0	0	0	0	0	0	0	119	0	0	0	417	0	0	0	0	0	0	0	0	35	0	0	0	0	92	124	5294	0	0	0
N3_KQ_CSY_0_Ae_S	0	0	41	0	0	817	0	0	0	0	7	0	0	0	0	0	0	139	0	0	0	0	0	466	0	0	0	0	0	0	0	0	0	0	0	0	0	0	0	23	0	0	0	125	15	141	0	0	0
N2_FB_CB_0_Ae_F	18882	0	0	0	0	0	0	0	0	38	0	0	0	0	0	0	0	0	38	0	0	0	0	0	0	0	0	0	0	0	0	0	0	0	275	0	0	0	0	0	0	0	0	0	0	0	0	0	0
N1_FB_CBG_D80_An_F	303	43	0	0	0	0	0	0	0	0	0	0	0	0	0	0	112	0	469	0	0	59	0	0	0	0	0	0	0	0	0	0	0	0	73	0	0	0	0	0	0	0	0	0	0	0	0	0	0
N1_FB_CBD_0_An_F	1326	90	0	0	0	0	0	0	0	0	0	0	0	0	0	0	138	0	449	0	13	56	0	0	0	0	0	0	0	0	0	0	0	0	81	0	0	0	0	0	0	0	0	0	0	0	0	47	0
N3_FB_CBD_20_An_F	653	238	0	0	32	0	0	62	0	0	0	0	0	38	0	0	278	0	396	47	0	0	0	0	0	0	0	0	0	0	0	0	0	0	364	0	0	29	0	0	0	0	0	0	0	0	14	0	24
N2_KQ_CSYD_0_Ae_F	0	0	0	0	0	18	0	0	0	0	0	0	0	0	0	0	0	244	0	0	0	0	0	21	0	103	0	0	0	112	0	0	0	0	0	0	0	0	441	0	0	0	0	90	189	5904	0	0	0
N3_FB_CB_20_An_F	1958	854	0	0	0	0	0	0	0	33	0	0	0	0	0	0	0	0	24	0	0	0	0	0	0	0	0	0	0	0	0	0	0	0	1289	0	0	0	0	0	0	0	0	0	0	0	0	0	0
N1_FB_CBD_D80_An_F	493	77	0	0	0	0	0	0	0	0	0	0	0	0	0	0	140	0	448	0	0	75	0	0	0	0	0	0	0	0	0	0	0	0	57	0	0	0	0	0	0	0	0	0	0	0	0	28	0
N2_FB_CB_20_Ae_S	189	0	0	0	0	0	0	0	0	20	0	0	0	0	0	0	0	0	38	10	0	0	0	0	0	0	0	0	0	0	0	0	0	0	199	0	0	0	0	0	0	0	0	0	0	0	0	0	0
N2_KQ_CSY_0_An_S	0	0	0	0	0	0	0	0	0	0	0	0	0	0	0	0	0	135	0	0	0	0	0	18	0	49	0	0	0	437	0	0	0	0	0	0	0	0	95	0	0	0	0	80	65	2173	0	0	0
N3_FB_CB_D80_An_F	50	86	0	0	0	0	0	0	0	0	0	0	0	43	0	0	0	0	152	22	0	0	0	0	0	0	0	0	0	0	0	0	0	0	60	0	0	0	0	0	0	0	26	0	0	0	22	0	0
N2_FB_CBG_20_Ae_S	7563	0	0	0	0	0	0	0	0	35	0	0	0	0	0	0	0	0	28	0	0	0	0	0	0	0	0	0	0	0	0	0	0	0	243	0	0	0	0	0	0	0	0	0	0	0	0	0	0
N2_FB_CB_20_An_S	11188	0	0	0	0	0	0	0	0	379	0	0	0	0	0	0	6	0	53	0	0	0	0	0	0	0	0	0	0	0	0	0	0	0	293	0	0	0	0	0	0	0	0	0	0	0	0	0	0
N2_FB_CBD_D80_An_F	6209	0	0	0	0	0	31	0	0	88	0	0	0	0	0	0	0	0	34	0	0	0	0	0	0	0	0	0	0	0	0	0	0	0	167	0	0	0	0	0	0	0	0	0	0	0	0	0	0
N2_KQ_CSYD_20_An_S	0	0	0	0	0	0	0	0	0	0	0	0	0	0	0	0	0	261	0	0	0	0	0	58	0	48	0	0	0	54	0	0	0	0	0	0	0	0	14	0	0	0	0	129	45	377	0	0	0
N1_KQ_CSYD_0_Ae_S	0	0	0	0	0	0	0	0	0	0	0	0	0	0	0	0	0	0	0	0	0	0	0	0	0	0	0	0	0	0	0	0	0	0	0	0	0	0	0	0	0	0	0	0	0	0	0	0	0
N2_KQ_CSY_20_An_S	0	0	0	0	0	0	0	0	0	0	0	0	0	0	0	0	0	134	0	0	0	0	0	37	0	95	0	0	0	621	0	0	0	0	0	0	0	0	117	0	0	0	0	85	121	2057	0	0	0
N3_KQ_CSYG_0_Ae_F	0	0	0	0	0	0	0	0	0	0	0	0	0	0	0	0	0	261	0	0	0	0	0	82	0	87	0	0	0	54	0	0	0	0	0	45	0	0	14	0	0	0	0	207	546	927	0	0	0
N3_TP_CSYG_0_An_S	0	0	0	0	0	215	0	0	0	0	6	0	0	0	0	0	0	51	0	0	0	0	0	0	0	90	0	0	0	0	0	0	0	0	0	0	0	0	0	0	0	0	0	51	11	174	0	0	0
N2_KQ_CSYD_D80_Ae_S	0	0	16	0	0	0	0	0	0	0	0	0	0	0	0	0	0	178	0	0	0	0	0	31	0	68	0	0	0	74	0	0	0	0	0	0	0	0	281	0	0	0	0	101	156	5581	0	0	0
N2_KQ_CSY_D80_An_S	0	0	20	0	0	0	0	0	0	0	0	0	0	0	0	0	0	99	0	0	0	0	0	24	0	83	0	0	0	210	0	0	0	0	0	0	0	0	55	0	0	0	0	83	111	7923	0	0	0
N2_KQ_CSYD_0_Ae_S	0	0	0	0	0	0	0	0	0	0	0	0	0	0	0	0	0	297	0	0	0	0	0	44	0	87	0	0	0	58	0	0	0	0	0	0	0	0	736	0	0	0	0	82	102	1363	0	0	0
N1_FB_CB_20_An_F	3325	58	0	0	0	0	0	0	0	0	0	0	0	0	0	0	55	0	338	0	0	64	0	0	0	0	0	0	0	0	0	0	0	0	53	0	0	0	0	0	0	0	0	0	0	0	0	0	0
N3_TP_CSYG_0_An_F	0	0	0	0	0	0	0	0	0	0	0	0	0	0	0	0	0	39	0	0	0	0	0	0	0	76	0	0	0	13	0	0	0	0	0	0	0	0	0	0	0	0	0	31	19	155	0	0	0
N2_KQ_CSYG_D80_An_F	0	0	0	0	0	0	0	0	0	0	0	0	0	0	0	0	0	135	0	0	0	0	0	0	0	43	0	0	0	168	0	0	0	0	0	0	0	0	48	0	0	0	0	77	112	3714	0	0	0
N2_KQ_CSYD_D80_An_F	0	0	0	0	0	0	0	0	0	0	0	0	0	0	0	0	0	126	0	0	0	0	0	0	0	110	0	0	0	474	0	0	0	0	0	0	0	0	76	16	0	0	0	69	125	5617	0	0	0
N2_FB_CBD_20_An_S	2522	0	0	0	0	0	0	0	0	0	0	0	0	0	0	0	0	0	40	0	0	0	0	0	0	0	0	0	0	0	0	0	0	0	245	0	0	0	0	0	0	0	0	0	0	0	0	0	0
N2_FB_CBD_D80_Ae_F	10635	0	0	0	0	0	0	0	0	24	0	0	0	0	0	0	0	0	23	0	0	0	0	0	0	0	0	0	0	0	0	0	0	0	208	0	0	0	0	0	0	0	0	0	0	0	0	0	0
N2_FB_CBG_0_Ae_S	10837	0	0	0	0	0	0	0	0	21	0	0	0	0	0	0	0	0	117	0	0	0	0	0	0	0	0	0	0	0	0	0	0	0	245	0	0	0	0	0	0	0	0	0	0	0	0	0	0
N3_KQ_CSYG_20_Ae_S	0	0	0	0	0	215	0	0	0	0	1431	0	0	0	0	0	0	280	0	0	0	0	0	358	0	0	0	0	0	16	0	0	0	0	0	0	0	0	0	0	0	0	0	345	374	298	0	0	0
N3_KQ_CSY_D80_Ae_F	0	0	0	0	0	0	0	0	0	0	0	0	0	0	0	0	0	209	0	0	0	0	0	600	0	0	0	0	0	19	0	0	0	0	0	86	0	0	0	0	0	0	0	229	95	235	0	0	0
N2_KQ_CSYD_0_An_S	0	0	0	0	0	0	0	0	0	0	0	0	0	0	0	0	0	118	0	0	0	0	0	26	0	105	0	0	0	91	0	0	0	0	0	0	0	0	69	0	0	0	0	105	72	2400	0	0	0
N1_FB_CBD_20_Ae_S	4740	66	0	0	0	0	0	0	0	0	0	0	0	0	0	0	0	0	0	0	0	0	0	0	0	0	0	91	0	0	0	0	0	0	0	0	0	0	0	0	0	0	0	0	0	0	0	0	0
N3_FB_CBG_20_Ae_F	1441	0	0	0	0	0	0	0	0	12	0	0	0	0	0	0	0	0	67	0	0	0	0	0	0	0	0	0	0	0	0	0	0	0	245	0	0	0	0	0	0	0	0	0	0	0	0	0	0
N3_KQ_CSYG_0_Ae_S	0	0	44	0	0	0	0	0	0	0	0	0	0	0	0	0	0	193	0	0	0	0	0	121	0	0	0	0	0	36	0	0	0	0	0	39	0	0	24	0	0	0	0	248	410	652	0	0	0
N3_KQ_CSY_0_Ae_F	0	0	0	0	0	396	0	0	0	0	0	0	0	0	0	0	0	168	0	0	0	0	0	426	0	0	0	0	0	17	0	0	0	0	0	68	0	0	0	0	0	0	0	177	59	160	0	0	0
N3_FB_CBG_D80_An_F	440	1205	0	0	707	0	0	28	0	0	0	0	0	30	0	0	167	0	223	23	29	0	0	0	0	0	0	0	0	0	0	0	0	0	229	0	0	0	0	0	0	0	26	0	0	0	61	0	23
N3_TP_CSYD_20_An_F	0	0	213	0	0	0	0	0	0	0	0	0	0	0	0	0	0	22	0	0	0	0	0	0	0	70	0	0	0	25	0	0	0	0	0	0	0	0	0	54	0	0	0	40	0	175	0	0	0
N2_FB_CBD_0_Ae_S	7272	14	0	0	0	0	0	0	0	25	0	0	0	0	0	0	6	0	21	0	0	0	0	0	0	0	0	0	0	0	0	0	0	0	251	0	0	0	0	0	0	0	0	0	0	0	0	0	0
N2_FB_CBG_20_Ae_F	1980	0	0	0	0	0	0	0	0	14	0	0	0	0	0	0	0	0	18	0	0	0	0	0	0	0	0	0	0	0	0	0	0	0	238	0	0	0	0	0	0	0	0	0	0	0	0	0	0
N3_FB_CBD_D80_An_S	2241	600	0	0	42	0	0	37	0	0	0	0	0	20	0	0	150	0	147	0	10	0	0	0	0	0	0	0	0	0	0	0	0	0	432	0	0	15	0	0	0	0	0	0	0	0	48	0	14
N2_FB_CBD_D80_An_S	1624	0	0	0	0	0	0	0	0	32	0	0	0	0	0	0	0	0	22	0	0	0	0	0	0	0	0	0	0	0	0	0	0	0	112	0	0	0	0	0	0	0	0	0	0	0	0	0	0
N2_KQ_CSYG_0_An_S	0	0	0	0	0	46	0	0	0	0	0	0	0	0	0	0	0	126	0	0	0	0	0	0	0	78	0	0	0	260	0	0	0	0	0	0	0	0	46	0	0	0	0	56	62	3165	0	0	0
N2_KQ_CSY_D80_An_F	0	0	35	0	0	0	0	0	0	0	0	0	0	0	0	0	0	124	0	0	0	0	0	0	0	73	0	0	0	151	0	0	0	0	0	0	0	0	63	0	0	0	0	82	125	4949	0	0	0
N3_FB_CBD_D80_Ae_S	3532	0	0	0	0	0	0	0	0	24	0	0	0	0	0	0	0	0	417	0	0	0	0	0	0	0	0	0	0	0	0	0	0	0	321	0	0	0	0	0	0	0	0	0	0	0	24	0	0
N2_KQ_CSYD_0_An_F	0	0	0	0	0	0	0	0	0	0	0	0	0	0	0	0	0	126	0	0	0	0	0	0	0	0	0	0	0	99	0	0	0	0	0	0	0	0	69	0	0	0	0	99	107	4006	0	0	0
N2_FB_CB_20_Ae_F	1146	21	0	0	0	0	0	0	0	22	0	0	0	0	0	0	0	0	23	0	0	0	0	0	0	0	0	0	0	0	0	0	0	0	194	0	0	0	0	0	0	0	0	0	0	0	0	0	0
N2_FB_CBG_0_Ae_F	6533	0	0	0	0	0	0	0	0	14	0	0	0	0	0	0	8	0	22	0	0	0	0	0	0	0	0	0	0	0	0	0	0	0	178	0	0	0	0	0	0	0	0	0	0	0	0	0	0
N2_KQ_CSYG_20_An_F	0	0	0	0	0	0	0	0	0	0	0	0	0	0	0	0	0	155	0	0	0	0	0	19	0	0	0	0	0	267	0	0	0	0	0	0	0	0	16	0	0	0	0	72	74	2472	0	0	0
N2_KQ_CSYD_20_An_F	0	0	0	0	0	0	0	0	0	0	0	0	0	0	0	0	0	187	0	0	0	0	0	33	0	0	0	0	0	36	0	0	0	0	0	0	0	0	0	0	0	0	0	83	39	283	0	0	0
N2_KQ_CSYD_20_Ae_F	0	0	0	0	0	0	0	0	0	0	0	0	0	0	0	0	0	0	0	0	0	0	0	0	0	0	0	0	0	0	0	0	0	0	0	0	0	0	960	0	0	0	0	0	0	441	0	0	0
N3_KQ_CSY_20_Ae_F	0	0	0	0	0	417	0	0	0	0	0	0	0	0	0	0	0	102	0	0	0	0	0	644	0	0	0	0	0	0	0	0	0	0	0	0	0	0	0	37	0	0	0	126	36	110	0	0	0
N2_FB_CBG_D80_Ae_S	7828	0	0	0	0	0	0	0	0	13	0	0	0	0	0	0	0	0	20	0	0	0	0	0	0	0	0	0	0	0	0	0	0	0	208	0	0	0	0	0	0	0	0	0	0	0	0	0	0
N2_FB_CBD_20_Ae_S	3484	0	0	0	0	0	0	0	0	29	0	0	0	0	0	0	0	0	27	0	0	0	0	0	0	0	0	0	0	0	0	0	0	0	184	0	0	0	0	0	0	0	0	0	0	0	0	0	0
N3_KQ_CSY_D80_Ae_S	0	0	0	0	0	100	0	0	0	0	0	0	0	0	0	0	0	42	0	0	0	0	0	566	0	0	0	0	0	0	0	0	0	0	0	0	0	0	0	31	0	0	0	24	11	53	0	0	0
N3_KQ_CSYG_20_Ae_F	0	0	0	0	0	0	0	0	0	0	0	0	0	0	0	0	0	226	0	0	0	0	0	181	0	0	0	0	0	19	0	0	0	0	0	0	0	0	9	0	0	0	0	278	292	197	0	0	0
N2_KQ_CSY_20_An_F	0	0	0	0	0	0	0	0	0	0	0	0	0	0	0	0	0	89	0	0	0	0	0	0	0	0	0	0	0	182	0	0	0	0	0	0	0	0	47	0	0	0	0	59	79	1640	0	0	0
N2_FB_CBD_20_Ae_F	1841	0	0	0	0	0	0	0	0	12	0	0	0	0	0	0	0	0	25	0	0	0	0	0	0	0	0	0	0	0	0	0	0	0	144	0	0	0	0	0	0	0	0	0	0	0	0	0	0
N2_KQ_CSYG_D80_An_S	0	0	0	0	0	0	0	0	0	0	0	0	0	0	0	0	0	104	0	0	0	0	0	16	0	82	0	0	0	128	0	0	0	0	0	0	0	0	37	0	0	0	0	31	46	2492	0	0	0
N3_KQ_CSYD_D80_Ae_S	0	0	29	0	0	0	0	0	0	0	0	0	0	0	0	0	0	0	0	0	0	0	0	66	0	0	0	0	0	0	0	2598	0	0	0	107	0	0	0	0	0	0	0	0	0	106	0	0	0
N1_KQ_CSY_D80_Ae_S	0	0	0	0	0	0	0	0	0	0	0	0	0	0	0	0	0	0	0	0	0	0	0	0	0	0	0	0	0	0	0	3	0	0	0	0	0	0	0	0	0	0	0	0	0	0	0	0	0
N2_KQ_dDNA__Ae_	0	0	9	0	0	0	0	0	0	0	0	0	0	0	0	0	0	0	0	0	0	0	0	0	0	0	0	0	0	0	0	17	0	0	0	0	0	0	0	0	0	0	0	0	0	0	0	0	0
N2_KQ_CSY_0_An_F	0	0	0	0	0	0	0	0	0	0	0	0	0	0	0	0	0	51	0	0	0	0	0	0	0	0	0	0	0	303	0	0	0	0	0	0	0	0	47	0	0	0	0	34	32	1330	0	0	0
N1_KQ_CSYD_D80_Ae_S	0	0	0	0	0	0	0	0	0	0	10	0	0	0	0	0	0	0	0	0	0	0	0	0	0	0	0	0	0	0	0	0	0	0	0	0	0	0	0	0	0	0	0	0	0	0	0	0	0
N2_KQ_CSYD_20_Ae_S	0	0	0	0	0	0	0	0	0	0	0	0	0	0	0	0	0	0	0	0	0	0	0	0	0	0	0	0	0	0	0	0	0	0	0	0	0	0	1105	0	0	0	0	0	0	160	0	0	0
N1_KQ_CSYG_20_Ae_S	0	0	0	0	0	0	0	0	0	0	0	0	0	0	0	0	0	0	0	0	0	0	0	0	0	0	0	0	0	0	0	0	0	0	0	0	0	0	0	0	0	0	0	0	0	0	0	0	0
N1_KQ_CSYG_D80_Ae_S	0	0	17	0	0	0	0	0	0	0	8	0	0	0	0	0	0	0	0	0	0	0	0	0	0	0	0	0	0	0	0	0	0	0	0	0	0	0	0	0	0	0	0	0	0	0	0	0	0
N1_KQ_CSY_20_Ae_S	0	0	0	0	0	0	0	0	0	0	0	0	0	0	0	0	0	0	0	0	0	0	0	0	0	0	0	0	0	0	0	0	0	0	0	0	0	0	0	0	0	0	0	0	0	0	0	0	0
N2_TP_dDNA__Ae	0	0	70	0	0	0	0	0	0	0	0	0	0	0	0	0	0	0	0	0	0	0	0	0	0	0	0	0	0	0	0	0	0	0	0	0	0	0	0	0	0	0	0	0	0	0	0	0	0
N2_FB_CBG_D80_Ae_F	5384	0	0	0	0	0	0	0	0	7	0	0	0	0	0	0	0	0	15	0	0	0	0	0	0	0	0	0	0	0	0	0	0	0	100	0	0	0	0	0	0	0	0	0	0	0	0	0	0
N1_KQ_CSY_0_Ae_S	0	0	0	0	0	0	0	0	0	0	0	0	0	0	0	0	0	0	0	0	0	0	0	0	0	0	0	0	0	0	0	3	0	0	0	0	0	0	0	0	0	0	0	0	0	0	0	0	0
N3_FB_CBG_0_An_F	379	735	0	0	90	0	0	23	0	0	0	0	0	10	0	0	100	0	80	9	0	0	0	0	0	0	0	0	0	0	0	0	0	0	88	0	0	0	0	0	0	0	0	0	0	0	0	0	9
N3_FB_CBD_0_Ae_F	704	0	0	0	0	0	0	0	0	0	0	0	0	0	0	0	0	0	767	0	0	0	0	0	0	0	0	0	0	0	0	0	0	0	1116	0	0	0	0	0	0	0	0	0	0	0	18	0	0
N3_KQ_CSYD_0_An_S	0	0	0	0	0	0	0	0	0	0	15	0	0	0	0	0	0	0	0	0	0	0	0	30	0	0	0	0	0	0	0	0	0	0	0	75	0	0	0	0	0	0	0	0	0	82	0	0	0
N3_KQ_CSYD_20_Ae_S	0	0	0	0	0	0	0	0	0	0	10	0	0	0	0	0	0	0	0	0	0	0	0	25	0	0	0	0	0	0	0	3	0	0	0	19	0	0	0	0	0	0	0	0	0	0	0	0	0
N3_KQ_CSY_20_An_S	0	0	0	0	0	0	0	0	0	0	0	0	0	0	0	0	0	0	0	0	0	0	0	26	0	0	0	0	0	0	0	8	0	0	0	132	0	0	0	0	0	0	0	0	0	174	0	0	0
N3_TP_dDNA__Ae	0	0	1827	0	0	218	0	0	0	0	59	0	0	0	0	0	0	0	0	0	0	0	0	0	0	0	0	0	0	0	0	0	1117	0	0	0	0	0	0	81	0	0	0	0	0	0	0	0	0
N1_TP_CSYG_0_Ae_F	0	0	0	0	0	0	0	0	0	0	0	0	0	0	0	0	0	0	0	0	0	0	0	0	0	0	0	0	0	0	0	0	0	0	0	0	0	0	0	0	0	0	0	0	0	0	0	0	0
N2_TP_dDNA__An	0	0	17	0	0	147	0	0	0	0	0	0	0	0	0	0	0	0	0	0	0	0	0	0	0	0	0	0	0	0	0	1654	0	0	0	31	4	0	0	0	0	0	0	0	0	138	0	0	0
N3_KQ_CSYG_0_An_S	0	0	28	0	0	0	0	0	0	0	7	0	0	0	0	0	0	0	0	0	0	0	0	0	0	0	0	0	0	0	0	10	0	0	0	247	0	0	0	0	0	0	0	0	0	117	0	0	0
N3_TP_dDNA__An	0	0	337	0	0	349	0	0	0	0	0	0	0	0	0	0	0	0	0	0	0	0	0	0	0	0	0	0	0	0	0	4	8	0	0	27	0	0	0	132	0	0	0	0	0	0	0	0	0
N1_TP_CSY_0_Ae_S	0	0	0	0	0	188	0	0	0	0	409	0	0	0	0	0	0	0	0	0	0	0	0	0	0	0	0	0	0	0	0	0	0	0	0	0	0	0	0	0	0	0	0	0	0	0	0	0	0
N3_KQ_CSY_D80_An_S	0	0	0	0	0	0	0	0	0	0	4	0	0	0	0	0	0	0	0	0	0	0	0	10	0	0	0	0	0	0	0	0	0	0	0	230	0	0	0	0	0	0	0	0	0	127	0	0	0
N1_TP_CSYG_0_Ae_S	0	0	0	0	0	110	0	0	0	0	0	0	0	0	0	0	0	0	0	0	0	0	0	0	0	0	0	0	0	0	0	0	6	0	0	0	0	0	0	0	0	0	0	0	0	0	0	0	0
N3_KQ_CSYG_D80_An_S	0	0	24	0	0	0	0	0	0	0	0	0	0	0	0	0	0	0	0	0	0	0	0	30	0	0	0	0	0	0	0	4	0	0	0	194	0	0	0	0	0	0	0	0	0	56	0	0	0
N3_KQ_CSYD_20_An_S	0	0	13	0	0	0	0	0	0	0	8	0	0	0	0	0	0	0	0	0	0	0	0	115	0	0	0	0	0	0	0	0	0	0	0	35	0	0	0	0	0	0	0	0	0	0	0	0	0
N1_TP_CSYD_0_Ae_S	0	0	0	0	0	0	0	0	0	0	2492	0	0	0	0	0	0	0	0	0	0	0	0	0	0	0	0	0	0	0	0	0	0	0	0	0	3	0	0	8	0	0	0	0	0	0	0	0	0
N1_TP_CSYD_D80_Ae_S	0	0	0	0	0	0	0	0	0	0	0	0	0	0	0	0	0	0	0	0	0	0	0	0	0	0	0	0	0	0	0	0	0	0	0	0	0	0	0	43	0	0	0	0	0	0	0	0	0
N1_KQ_CSY_D80_An_S	0	0	0	0	0	0	0	0	0	0	21	0	0	0	0	0	0	0	0	0	0	0	0	0	0	0	0	0	0	0	0	0	0	0	0	0	0	0	0	0	0	0	0	0	0	0	0	0	0
N3_KQ_CSY_0_An_S	0	0	27	0	0	0	0	0	0	0	5	0	0	0	0	0	0	0	0	0	0	0	0	13	0	0	0	0	0	0	0	0	0	0	0	329	0	0	0	0	0	0	0	0	0	225	0	0	0
N1_TP_CSYG_D80_Ae_S	0	0	0	0	0	0	0	0	0	0	0	0	0	0	0	0	0	0	0	0	0	0	0	0	0	0	0	0	0	0	0	0	0	0	0	0	0	0	0	35	0	0	0	0	0	0	0	0	0
N1_KQ_CSY_0_An_S	0	0	0	0	0	0	0	0	0	0	7	0	0	0	0	0	0	0	0	0	0	0	0	0	0	0	0	0	0	0	0	0	0	0	0	0	0	0	0	0	0	0	0	0	0	0	0	0	0
N1_KQ_CSYD_20_Ae_S	0	0	0	0	0	0	0	0	0	0	11	0	0	0	0	0	0	0	0	0	0	0	0	0	0	0	0	0	0	0	0	0	0	0	0	0	0	0	0	0	0	0	0	0	0	0	0	0	0
N2_FB_CBD_0_Ae_F	1868	0	0	0	0	0	0	0	0	15	0	0	0	0	0	0	0	0	7	0	0	0	0	0	0	0	0	0	0	0	0	0	0	0	87	0	0	0	0	0	0	0	0	0	0	0	0	0	0
N2_TP_CSY_D80_Ae_F	0	0	0	0	0	0	0	0	0	0	0	0	0	0	0	0	0	0	0	0	0	0	0	0	0	0	0	0	0	0	0	0	0	0	0	0	0	0	0	0	0	0	0	0	0	0	0	0	0
N2_TP_CSYD_0_Ae_S	0	0	0	0	0	0	0	0	0	0	0	0	0	0	0	0	0	0	0	0	0	0	0	0	0	0	0	0	0	0	0	0	0	0	0	0	0	0	0	0	0	0	0	0	0	0	0	0	0
N3_KQ_CSYD_D80_Ae_F	0	0	0	0	0	0	0	0	0	0	0	0	0	0	0	0	0	0	0	0	0	0	0	0	0	0	0	0	0	0	0	0	0	0	0	115	0	0	0	0	0	0	0	0	0	104	0	0	0
N1_TP_CSYD_20_Ae_S	0	0	0	0	0	0	0	0	0	0	14	0	0	0	0	0	0	0	0	0	0	0	0	0	0	0	0	0	0	0	0	0	0	0	0	0	0	0	0	0	0	0	0	0	0	0	0	0	0
N1_KQ_CSYD_D80_An_S	0	0	0	0	0	0	0	0	0	0	0	0	0	0	0	0	0	0	0	0	0	0	0	0	0	0	0	0	0	0	0	0	0	0	0	0	0	0	0	0	0	0	0	0	0	0	0	0	0
N1_KQ_CSYD_20_Ae_F	0	0	0	0	0	0	0	0	0	0	30	0	0	0	0	0	0	0	0	0	0	0	0	0	0	0	0	0	0	0	0	0	0	0	0	0	0	0	0	0	0	0	0	0	0	0	0	0	0
N1_KQ_CSYG_0_An_S	0	0	0	0	0	0	0	0	0	0	11	0	0	0	0	0	0	0	0	0	0	0	0	0	0	0	0	0	0	0	0	0	0	0	0	0	0	0	0	0	0	0	0	0	0	0	0	0	0
N2_TP_CSYG_20_Ae_S	0	0	0	0	0	0	0	0	0	0	0	0	0	0	0	0	0	0	0	0	0	0	0	0	0	0	0	0	0	0	0	0	0	0	0	0	0	0	0	0	0	0	0	0	0	0	0	0	0
N1_KQ_CSYG_20_An_S	0	0	0	0	0	0	0	0	0	0	0	0	0	0	0	0	0	0	0	0	0	0	0	0	0	0	0	0	0	0	0	6	0	0	0	0	0	0	0	0	0	0	0	0	0	0	0	0	0
N1_TP_CSY_0_Ae_F	0	0	0	0	0	0	0	0	0	0	0	0	0	0	0	0	0	0	0	0	0	0	0	0	0	0	0	0	0	0	0	0	0	0	0	0	0	0	0	43	0	0	0	0	0	0	0	0	0
N2_TP_CSY_D80_An_S	0	0	0	0	0	0	0	0	0	0	0	0	0	0	0	0	0	0	0	0	0	0	0	0	0	0	0	0	0	0	0	0	0	0	0	0	0	0	0	0	0	0	0	0	0	0	0	0	0
N1_KQ_CSYD_20_An_S	0	0	0	0	0	0	0	0	0	0	10	0	0	0	0	0	0	0	0	0	0	0	0	0	0	0	0	0	0	0	0	0	0	0	0	0	0	0	0	0	0	0	0	0	0	0	0	0	0
N2_TP_CSY_20_Ae_S	0	0	0	0	0	0	0	0	0	0	0	0	0	0	0	0	0	0	0	0	0	0	0	0	0	0	0	0	0	0	0	0	0	0	0	0	0	0	0	0	0	0	0	0	0	0	0	0	0
N2_TP_CSY_0_Ae_F	0	0	0	0	0	0	0	0	0	0	0	0	0	0	0	0	0	0	0	0	0	0	0	0	0	0	0	0	0	0	0	0	0	0	0	0	0	0	0	0	0	0	0	0	0	0	0	0	0
N2_TP_CSYD_D80_Ae_S	0	0	0	0	0	0	0	0	0	0	0	0	0	0	0	0	0	0	0	0	0	0	0	0	0	0	0	0	0	0	0	0	0	0	0	0	0	0	0	0	0	0	0	0	0	0	0	0	0
N2_TP_CSY_20_Ae_F	0	0	0	0	0	0	0	0	0	0	0	0	0	0	0	0	0	0	0	0	0	0	0	0	0	0	0	0	0	0	0	0	0	0	0	0	0	0	0	0	0	0	0	0	0	0	0	0	0
N3_KQ_CSYD_D80_An_S	0	0	0	0	0	0	0	0	0	0	0	0	0	0	0	0	0	0	0	0	0	0	0	0	0	0	0	0	0	0	0	0	0	0	0	134	0	0	0	0	0	0	0	0	0	86	0	0	0
N1_TP_CSYG_20_Ae_S	0	0	0	0	0	0	0	0	0	0	1050	0	0	0	0	0	0	0	0	0	0	0	0	0	0	0	0	0	0	0	0	0	0	0	0	0	0	0	0	0	0	0	0	0	0	0	0	0	0
N2_TP_CSYD_0_An_F	0	0	0	0	0	0	0	0	0	0	0	0	0	0	0	0	0	0	0	0	0	0	0	0	0	0	0	0	0	0	0	0	0	0	0	0	0	0	0	0	0	0	0	0	0	0	0	0	0
N2_TP_CSYG_20_Ae_F	0	0	0	0	0	0	0	0	0	0	0	0	0	0	0	0	0	0	0	0	0	0	0	0	0	0	0	0	0	0	0	0	0	0	0	0	0	0	0	0	0	0	0	0	0	0	0	0	0
N1_TP_dDNA__Ae	0	0	0	0	0	0	0	0	0	0	0	0	0	0	0	0	0	0	0	0	0	0	0	0	0	0	0	0	0	0	0	0	0	0	0	0	2	0	0	0	0	0	0	0	0	0	0	0	0
N1_KQ_CSYG_0_Ae_S	0	0	0	0	0	0	0	0	0	0	0	0	0	0	0	0	0	0	0	0	0	0	0	0	0	0	0	0	0	0	0	0	0	0	0	0	0	0	0	0	0	0	0	0	0	0	0	0	0
N2_TP_CSY_0_An_F	0	0	0	0	0	0	0	0	0	0	0	0	0	0	0	0	0	0	0	0	0	0	0	0	0	0	0	0	0	0	0	0	0	0	0	0	0	0	0	0	0	0	0	0	0	0	0	0	0
N2_TP_CSY_0_Ae_S	0	0	0	0	0	0	0	0	0	0	0	0	0	0	0	0	0	0	0	0	0	0	0	0	0	0	0	0	0	0	0	0	0	0	0	0	0	0	0	0	0	0	0	0	0	0	0	0	0
N3_TP_CSYD_0_Ae_S	0	0	0	0	0	286	0	0	0	0	34	0	0	0	0	0	0	0	0	0	0	0	0	0	0	0	0	0	0	0	0	0	3030	0	0	0	0	0	0	0	0	0	0	0	0	0	0	0	0
N1_TP_dDNA__An	0	0	0	0	0	0	0	0	0	0	0	0	0	0	0	0	0	0	0	0	0	0	0	0	0	0	0	0	0	0	0	0	26	0	0	0	0	0	0	0	0	0	0	0	0	0	0	0	0
N2_TP_CSYG_D80_Ae_S	0	0	0	0	0	0	0	0	0	0	0	0	0	0	0	0	0	0	0	0	0	0	0	0	0	0	0	0	0	0	0	0	0	0	0	0	0	0	0	0	0	0	0	0	0	0	0	0	0
N1_TP_CSYD_D80_Ae_F	0	0	0	0	0	0	0	0	0	0	0	0	0	0	0	0	0	0	0	0	0	0	0	0	0	0	0	0	0	0	0	0	0	0	0	0	0	0	0	0	0	0	0	0	0	0	0	0	0
N1_KQ_CSYG_0_Ae_F	0	0	0	0	0	0	0	0	0	0	0	0	0	0	0	0	0	0	0	0	0	0	0	0	0	0	0	0	0	0	0	0	0	0	0	0	0	0	0	0	0	0	0	0	0	0	0	0	0
N2_TP_CSYG_20_An_F	0	0	0	0	0	0	0	0	0	0	0	0	0	0	0	0	0	0	0	0	0	0	0	0	0	0	0	0	0	0	0	0	0	0	0	0	0	0	0	0	0	0	0	0	0	0	0	0	0
N2_TP_CSYD_0_Ae_F	0	0	0	0	0	0	0	0	0	0	0	0	0	0	0	0	0	0	0	0	0	0	0	0	0	0	0	0	0	0	0	0	0	0	0	0	0	0	0	0	0	0	0	0	0	0	0	0	0
N2_TP_CSYG_0_Ae_F	0	0	0	0	0	0	0	0	0	0	0	0	0	0	0	0	0	0	0	0	0	0	0	0	0	0	0	0	0	0	0	0	0	0	0	0	0	0	0	0	0	0	0	0	0	0	0	0	0
N3_KQ_CSYD_20_An_F	0	0	68	0	0	0	0	0	0	0	0	0	0	0	0	0	0	0	0	0	0	0	0	420	0	0	0	0	0	0	0	20	0	0	0	130	0	0	0	0	0	0	0	0	0	104	0	0	0
N2_TP_CSY_20_An_F	0	0	0	0	0	0	0	0	0	0	0	0	0	0	0	0	0	0	0	0	0	0	0	0	0	0	0	0	0	0	0	0	0	0	0	0	0	0	0	0	0	0	0	0	0	0	0	0	0
N1_TP_CSY_20_An_S	0	0	0	0	0	0	0	0	0	0	22	0	0	0	0	0	0	0	0	0	0	0	0	0	0	0	0	0	0	0	0	0	0	0	0	0	0	0	0	0	0	0	0	0	0	0	0	0	0
N2_TP_yDNA___	0	0	0	0	0	0	0	0	0	0	20	0	0	0	0	0	0	0	0	0	0	0	0	0	0	0	0	0	0	0	0	0	0	0	0	0	2202	0	0	0	0	0	0	0	0	0	0	0	0
N1_TP_CSY_D80_Ae_S	0	0	0	0	0	0	0	0	0	0	24	0	0	0	0	0	0	0	0	0	0	0	0	0	0	0	0	0	0	0	0	0	0	0	0	0	0	0	0	0	0	0	0	0	0	0	0	0	0
N3_KQ_CSYG_20_An_S	0	0	0	0	0	0	0	0	0	0	0	0	0	0	0	0	0	0	0	0	0	0	0	26	0	0	0	0	0	0	0	0	0	0	0	876	0	0	0	0	0	0	0	0	0	452	0	0	0
N2_TP_CSYD_20_Ae_F	0	0	0	0	0	0	0	0	0	0	0	0	0	0	0	0	0	0	0	0	0	0	0	0	0	0	0	0	0	0	0	0	0	0	0	0	0	0	0	0	0	0	0	0	0	0	0	0	0
N3_TP_CSY_20_Ae_S	0	0	0	0	0	138	0	0	0	0	24	0	0	0	0	0	0	0	0	0	0	0	0	0	0	0	0	0	0	0	0	0	378	0	0	0	0	0	0	0	0	0	0	0	0	0	0	0	0
N2_TP_CSYG_0_An_S	0	0	0	0	0	0	0	0	0	0	0	0	0	0	0	0	0	0	0	0	0	0	0	0	0	0	0	0	0	0	0	0	0	0	0	0	0	0	0	0	0	0	0	0	0	0	0	0	0
N2_TP_CSYD_20_An_F	0	0	0	0	0	0	0	0	0	0	0	0	0	0	0	0	0	0	0	0	0	0	0	0	0	0	0	0	0	0	0	0	0	0	0	0	0	0	0	0	0	0	0	0	0	0	0	0	0
N1_KQ_CSY_20_Ae_F	0	0	0	0	0	0	0	0	0	0	0	0	0	0	0	0	0	0	0	0	0	0	0	0	0	0	0	0	0	0	0	0	0	0	0	0	0	0	0	0	0	0	0	0	0	0	0	0	0
N1_KQ_CSYG_20_Ae_F	0	0	0	0	0	0	0	0	0	0	0	0	0	0	0	0	0	0	0	0	0	0	0	0	0	0	0	0	0	0	0	0	0	0	0	0	0	0	0	0	0	0	0	0	0	0	0	0	0
N3_KQ_dDNA__Ae_	0	0	0	0	0	930	0	0	0	0	0	0	0	0	0	0	0	0	0	0	0	0	0	0	0	0	0	0	0	0	0	0	0	0	0	54	0	0	0	0	0	0	0	0	0	0	0	0	0
N3_TP_yDNA___	0	0	0	0	0	0	0	0	0	0	0	0	0	0	0	0	0	0	0	0	0	0	0	0	0	0	0	0	0	0	0	0	24	0	0	12	2570	0	0	0	0	0	0	0	0	0	0	0	0
N1_KQ_CSYG_D80_An_S	0	0	0	0	0	0	0	0	0	0	24	0	0	0	0	0	0	0	0	0	0	0	0	0	0	0	0	0	0	0	0	6	0	0	0	0	0	0	0	0	0	0	0	0	0	0	0	0	0
N1_TP_CSY_0_An_S	0	0	0	0	0	140	0	0	0	0	0	0	0	0	0	0	0	0	0	0	0	0	0	0	0	0	0	0	0	0	0	0	24	0	0	0	0	0	0	0	0	0	0	0	0	0	0	0	0
N2_TP_CSYG_D80_Ae_F	0	0	0	0	0	0	0	0	0	0	0	0	0	0	0	0	0	0	0	0	0	0	0	0	0	0	0	0	0	0	0	0	0	0	0	0	0	0	0	0	0	0	0	0	0	0	0	0	0
N1_KQ_dDNA__Ae_	0	0	0	0	0	0	0	0	0	0	0	0	0	0	0	0	0	0	0	0	0	0	0	0	0	0	0	0	0	0	0	0	0	0	0	0	0	0	0	0	0	0	0	0	0	0	0	0	0
N1_KQ_CSYG_D80_Ae_F	0	0	0	0	0	0	0	0	0	0	0	0	0	0	0	0	0	0	0	0	0	0	0	0	0	0	0	0	0	0	0	0	0	0	0	0	0	0	0	0	0	0	0	0	0	0	0	0	0
N2_TP_CSYG_0_Ae_S	0	0	0	0	0	0	0	0	0	0	0	0	0	0	0	0	0	0	0	0	0	0	0	0	0	0	0	0	0	0	0	0	0	0	0	0	0	0	0	0	0	0	0	0	0	0	0	0	0
N1_TP_CSYG_20_An_S	0	0	0	0	0	0	0	0	0	0	124	0	0	0	0	0	0	0	0	0	0	0	0	0	0	0	0	0	0	0	0	0	14	0	0	0	0	0	0	0	0	0	0	0	0	0	0	0	0
N3_KQ_CSYD_D80_An_F	0	0	0	0	0	0	0	0	0	0	0	0	0	0	0	0	0	0	0	0	0	0	0	40	0	0	0	0	0	0	0	0	0	0	0	698	0	0	0	0	0	0	0	0	0	376	0	0	0
N2_TP_CSY_D80_An_F	0	0	0	0	0	0	0	0	0	0	0	0	0	0	0	0	0	0	0	0	0	0	0	0	0	0	0	0	0	0	0	0	0	0	0	0	0	0	0	0	0	0	0	0	0	0	0	0	0
N3_TP_CSYG_D80_Ae_S	0	0	0	0	0	302	0	0	0	0	0	0	0	0	0	0	0	0	0	0	0	0	0	0	0	0	0	0	0	0	0	0	652	0	0	0	0	0	0	0	0	0	0	0	0	0	0	0	0
N2_TP_CSYD_D80_Ae_F	0	0	0	0	0	0	0	0	0	0	0	0	0	0	0	0	0	0	0	0	0	0	0	0	0	0	0	0	0	0	0	0	0	0	0	0	0	0	0	0	0	0	0	0	0	0	0	0	0
N1_TP_CSY_20_Ae_S	0	0	0	0	0	0	0	0	0	0	56	0	0	0	0	0	0	0	0	0	0	0	0	0	0	0	0	0	0	0	0	0	0	0	0	0	0	0	0	0	0	0	0	0	0	0	0	0	0
N2_TP_CSYD_20_Ae_S	0	0	0	0	0	0	0	0	0	0	0	0	0	0	0	0	0	0	0	0	0	0	0	0	0	0	0	0	0	0	0	0	0	0	0	0	0	0	0	0	0	0	0	0	0	0	0	0	0
N3_KQ_CSYG_D80_Ae_S	0	0	0	0	0	0	0	0	0	0	0	0	0	0	0	0	0	0	0	0	0	0	0	30	0	0	0	0	0	0	0	0	0	0	0	68	0	0	0	0	0	0	0	0	0	132	0	0	0
N2_KQ_CSY_0_Ae_S	0	0	0	0	0	0	0	0	0	0	0	0	0	0	0	0	0	0	0	0	0	0	0	0	0	0	0	0	0	0	0	0	0	0	0	0	0	0	0	0	0	0	0	0	0	84	0	0	0
N3_KQ_CSYD_20_Ae_F	0	0	0	0	0	182	0	0	0	0	0	0	0	0	0	0	0	0	0	0	0	0	0	32	0	0	0	0	0	0	0	0	0	0	0	98	0	0	0	0	0	0	0	0	0	0	0	0	0
N2_TP_CSY_D80_Ae_S	0	0	0	0	0	0	0	0	0	0	0	0	0	0	0	0	0	0	0	0	0	0	0	0	0	0	0	0	0	0	0	0	0	0	0	0	0	0	0	0	0	0	0	0	0	0	0	0	0
N1_TP_CSYG_0_An_S	0	0	0	0	0	0	0	0	0	0	0	0	0	0	0	0	0	0	0	0	0	0	0	0	0	0	0	0	0	0	0	0	0	0	0	0	0	0	0	0	0	0	0	0	0	0	0	0	0
N3_KQ_CSYG_20_An_F	0	0	0	0	0	0	0	0	0	0	0	0	0	0	0	0	0	0	0	0	0	0	0	52	0	0	0	0	0	0	0	0	0	0	0	956	0	0	0	0	0	0	0	0	0	206	0	0	0
N3_KQ_CSY_20_An_F	0	0	54	0	0	0	0	0	0	0	0	0	0	0	0	0	0	0	0	0	0	0	0	114	0	0	0	0	0	0	0	22	0	0	0	464	0	0	0	0	0	0	0	0	0	178	0	0	0
N2_TP_CSY_20_An_S	0	0	0	0	0	0	0	0	0	0	0	0	0	0	0	0	0	0	0	0	0	0	0	0	0	0	0	0	0	0	0	0	0	0	0	0	0	0	0	0	0	0	0	0	0	0	0	0	0
N3_KQ_CSY_D80_An_F	0	0	40	0	0	0	0	0	0	0	0	0	0	0	0	0	0	0	0	0	0	0	0	56	0	0	0	0	0	0	0	0	0	0	0	514	0	0	0	0	0	4	0	0	0	314	0	0	0
N1_TP_yDNA___	0	0	0	0	0	0	0	0	0	0	0	0	0	0	0	0	0	0	0	0	0	0	0	0	0	0	0	0	0	0	0	0	0	0	0	0	1350	0	0	0	0	0	0	0	0	0	0	0	0
N1_TP_CSYD_0_An_S	0	0	0	76	0	102	0	0	0	0	0	0	0	0	0	0	0	0	0	0	0	0	0	0	0	0	0	0	0	0	0	0	44	0	0	0	0	0	0	0	0	0	0	0	0	0	0	0	0
N3_KQ_CSYD_0_Ae_F	0	0	52	0	0	0	0	0	0	0	0	0	0	0	0	0	0	0	0	0	0	0	0	0	0	0	0	0	0	0	0	0	0	0	0	166	0	0	0	0	0	0	0	0	0	184	0	0	0
N2_TP_CSYD_D80_An_F	0	0	0	0	0	0	0	0	0	0	0	0	0	0	0	0	0	0	0	0	0	0	0	0	0	0	0	0	0	0	0	0	0	0	0	0	0	0	0	0	0	0	0	0	0	0	0	0	0
N3_KQ_CSYD_0_Ae_S	0	0	0	0	0	0	0	0	0	0	0	0	0	0	0	0	0	0	0	0	0	0	0	0	0	0	0	0	0	0	0	0	0	0	0	46	0	0	0	0	0	0	0	0	0	0	0	0	0
N2_FB_CBD_D80_Ae_S	2300	0	0	0	0	0	0	0	0	0	0	0	0	0	0	0	0	0	0	0	0	0	0	0	0	0	0	0	0	0	0	0	0	0	102	0	0	0	0	0	0	0	0	0	0	0	0	0	0
N1_KQ_CSYD_D80_Ae_F	0	0	0	0	0	0	0	0	0	0	0	0	0	0	0	0	0	0	0	0	0	0	0	0	0	0	0	0	0	0	0	0	0	0	0	0	0	0	0	0	0	0	0	0	0	0	0	0	0
N3_TP_CSYD_D80_Ae_S	0	0	0	0	0	180	0	0	0	0	0	0	0	0	0	0	0	0	0	0	0	0	0	0	0	0	0	0	0	0	0	0	2264	0	0	0	0	0	0	0	0	0	0	0	0	0	0	0	0
N3_KQ_CSYG_D80_Ae_F	0	0	0	0	0	0	0	0	0	0	0	0	0	0	0	0	0	0	0	0	0	0	0	84	0	0	0	0	0	0	0	0	0	0	0	44	0	0	0	0	0	0	0	0	0	140	0	0	0
N2_KQ_CSYG_20_Ae_F	0	0	0	0	0	0	0	0	0	0	0	0	0	0	0	0	0	0	0	0	0	0	0	0	0	0	0	0	0	0	0	0	0	0	0	0	0	0	92	0	0	0	0	0	0	118	0	0	0
N1_KQ_CSY_20_An_S	0	0	0	0	0	0	0	0	0	0	0	0	0	0	0	0	0	0	0	0	0	0	0	0	0	0	0	0	0	0	0	0	0	0	0	0	0	0	0	0	0	0	0	0	0	0	0	0	0
N1_TP_CSYD_D80_An_S	0	0	0	0	0	0	0	0	0	0	0	0	0	0	0	0	0	0	0	0	0	0	0	0	0	0	0	0	0	0	0	0	34	0	0	0	0	0	0	0	0	0	0	0	0	0	0	0	0
N3_TP_CSY_0_Ae_S	0	0	0	0	0	200	0	0	0	0	0	0	0	0	0	0	0	0	0	0	0	0	0	0	0	0	0	0	0	0	0	0	680	0	0	0	0	0	0	0	0	0	0	0	0	0	0	0	0
N3_KQ_CSYG_D80_An_F	0	0	58	0	0	0	0	0	0	0	0	0	0	0	0	0	0	0	0	0	0	0	0	60	0	0	0	0	0	0	0	18	0	0	0	508	0	0	0	0	0	0	0	0	0	180	0	0	0
N2_KQ_CSY_20_Ae_F	0	0	0	0	0	0	0	0	0	0	0	0	0	0	0	0	0	0	0	0	0	0	0	0	0	0	0	0	0	0	0	0	0	0	0	0	0	0	0	0	0	0	0	0	0	0	0	0	0
N2_TP_CSYG_D80_An_F	0	0	0	0	0	0	0	0	0	0	0	0	0	0	0	0	0	0	0	0	0	0	0	0	0	0	0	0	0	0	0	0	0	0	0	0	0	0	0	0	0	0	0	0	0	0	0	0	0
N1_TP_CSYD_20_Ae_F	0	0	0	0	0	0	0	0	0	0	0	0	0	0	0	0	0	0	0	0	0	0	0	0	0	0	0	0	0	0	0	0	0	0	0	0	0	0	0	94	0	0	0	0	0	0	0	0	0
N3_KQ_dDNA__An_	0	0	40	0	0	0	0	0	0	0	0	0	0	0	0	0	0	0	0	0	0	0	0	0	0	0	0	0	0	0	0	0	0	0	0	136	0	0	0	0	0	0	0	0	0	186	0	0	0
N2_TP_CSYD_20_An_S	0	0	44	0	0	0	0	0	0	0	0	0	0	0	0	0	0	0	0	0	0	0	0	0	0	0	0	0	0	0	0	0	0	0	0	0	0	0	0	0	0	0	0	0	0	0	0	0	0
N2_TP_CSY_0_An_S	0	0	0	0	0	0	0	0	0	0	0	0	0	0	0	0	0	0	0	0	0	0	0	0	0	0	0	0	0	0	0	0	0	0	0	0	0	0	0	0	0	0	0	0	0	0	0	0	0
N1_TP_CSY_D80_Ae_F	0	0	0	0	0	0	0	0	0	0	0	0	0	0	0	0	0	0	0	0	0	0	0	0	0	0	0	0	0	0	0	0	0	0	0	0	0	0	0	0	0	0	0	0	0	0	0	0	0
N1_KQ_CSY_D80_Ae_F	0	0	0	0	0	0	0	0	0	0	0	0	0	0	0	0	0	0	0	0	0	0	0	0	0	0	0	0	0	0	0	0	0	0	0	0	0	0	0	0	0	0	0	0	0	0	0	0	0
N3_KQ_CSY_0_An_F	0	0	30	0	0	0	0	0	0	0	0	0	0	0	0	0	0	0	0	0	0	0	0	34	0	0	0	0	0	0	0	0	0	0	0	546	0	0	0	0	0	0	0	0	0	402	0	0	0
N3_KQ_CSYD_0_An_F	0	0	0	0	0	0	0	0	0	0	0	0	0	0	0	0	0	0	0	0	0	0	0	50	0	0	0	0	0	0	0	0	0	0	0	302	6	0	0	0	0	0	0	0	0	188	0	0	0
N2_KQ_dDNA__An_	0	0	20	0	0	0	0	0	0	0	0	0	0	0	0	0	0	0	0	0	0	0	0	0	0	0	0	0	0	0	0	0	0	0	0	0	0	0	0	0	0	0	0	0	0	0	0	0	0
N2_KQ_yDNA___	0	0	0	0	0	0	0	0	70	0	0	68	66	0	0	64	0	0	0	0	0	0	0	0	0	0	0	0	0	0	0	1244	0	0	0	0	0	0	0	0	0	0	0	0	0	160	0	0	0
N2_TP_CSYG_D80_An_S	0	0	0	0	0	0	0	0	0	0	0	0	0	0	0	0	0	0	0	0	0	0	0	0	0	0	0	0	0	0	0	0	0	0	0	0	0	0	0	0	0	0	0	0	0	0	0	0	0
N1_TP_CSYG_20_Ae_F	0	0	0	0	0	0	0	0	0	0	0	0	0	0	0	0	0	0	0	0	0	0	0	0	0	0	0	0	0	0	0	0	0	0	0	0	0	0	0	0	0	0	0	0	0	0	0	0	0
N2_KQ_CSY_20_Ae_S	0	0	0	0	0	0	0	0	0	0	0	0	0	0	0	0	0	0	0	0	0	0	0	0	0	0	0	0	0	0	0	0	0	0	0	0	0	0	0	0	0	0	0	0	0	0	0	0	0
N2_TP_CSYD_0_An_S	0	0	0	0	0	0	0	0	0	0	0	0	0	0	0	0	0	0	0	0	0	0	0	0	0	0	0	0	0	0	0	0	0	0	0	0	0	0	0	0	0	0	0	0	0	0	0	0	0
N2_KQ_CSYG_D80_Ae_F	0	0	0	0	0	0	0	0	0	0	0	0	0	0	0	0	0	0	0	0	0	0	0	0	0	0	0	0	0	0	0	0	0	0	0	0	0	0	70	0	0	0	0	0	0	278	0	0	0
N2_KQ_CSY_D80_Ae_S	0	0	0	0	0	0	0	0	0	0	0	0	0	0	0	0	0	0	0	0	0	0	0	0	0	0	0	0	0	0	0	0	0	0	0	0	0	0	0	0	0	0	0	0	0	45	0	0	0
N1_KQ_yDNA___	0	0	0	0	0	0	0	0	0	0	0	0	0	0	0	0	0	0	0	0	0	0	0	0	0	0	0	0	0	0	0	0	0	0	0	0	0	0	0	0	0	0	0	0	0	0	0	0	0
N2_TP_CSYG_0_An_F	0	0	0	0	0	0	0	0	0	0	0	0	0	0	0	0	0	0	0	0	0	0	0	0	0	0	0	0	0	0	0	30	0	0	0	0	0	0	0	0	0	0	0	0	0	0	0	0	0
N2_KQ_CSYG_D80_Ae_S	0	0	0	0	0	0	0	0	0	0	0	0	0	0	0	0	0	0	0	0	0	0	0	0	0	0	0	0	0	0	0	0	0	0	0	0	0	0	0	0	0	0	0	0	0	945	0	0	0
N3_KQ_CSYG_0_An_F	0	0	0	0	0	0	0	0	0	0	0	0	0	0	0	0	0	0	0	0	0	0	0	0	0	0	0	0	0	0	0	0	0	0	0	657	9	0	0	0	0	0	0	0	0	450	0	0	0
N1_KQ_CSY_0_Ae_F	0	0	0	0	0	0	0	0	0	0	0	0	0	0	0	0	0	0	0	0	0	0	0	0	0	0	0	0	0	0	0	0	0	0	0	0	9	0	0	0	0	0	0	0	0	0	0	0	0
N1_TP_CSYG_D80_Ae_F	0	0	0	0	0	0	0	0	0	0	0	0	0	0	0	0	0	0	0	0	0	0	0	0	0	0	0	0	0	0	0	0	0	0	0	0	0	0	0	0	66	0	0	0	0	0	0	0	0
N1_TP_CSYD_20_An_S	0	0	0	0	0	0	0	0	0	0	21	0	0	0	0	0	0	0	0	0	0	0	0	0	0	0	0	0	0	0	0	0	15	0	0	0	0	0	0	0	0	0	0	0	0	0	0	0	0
N1_TP_CSY_20_Ae_F	0	0	0	0	0	0	0	0	0	0	0	0	0	0	0	0	0	0	0	0	0	0	0	0	0	0	0	0	0	0	0	0	0	0	0	0	0	0	0	0	0	0	0	0	0	0	0	0	0
N2_FB_CBD_20_An_F	1797	0	0	0	0	0	0	0	0	0	0	0	0	0	0	0	0	0	0	0	0	0	0	0	0	0	0	0	0	0	0	0	0	0	0	0	0	0	0	0	0	0	0	0	0	0	0	0	0
N1_KQ_CSYD_0_Ae_F	0	0	0	0	0	0	0	0	0	0	0	0	0	0	0	0	0	0	0	0	0	0	0	0	0	0	0	0	0	0	0	0	0	0	0	0	0	0	0	0	0	0	0	0	0	0	0	0	0
N2_TP_CSYG_20_An_S	0	0	0	0	0	0	0	0	0	0	0	0	0	0	0	0	0	0	0	0	0	0	0	0	0	0	0	0	0	0	0	0	0	0	0	0	0	0	0	0	0	0	0	0	0	0	0	0	0
N2_TP_CSYD_D80_An_S	0	0	0	0	0	0	0	0	0	0	0	0	0	0	0	0	0	0	0	0	0	0	0	0	0	0	0	0	0	0	0	0	0	0	0	0	0	0	0	0	0	0	0	0	0	76	0	0	0
N1_TP_CSY_D80_An_S	0	0	0	0	0	0	0	0	0	0	0	0	0	0	0	0	0	0	0	0	0	0	0	0	0	0	0	0	0	0	0	0	0	0	0	0	0	0	0	0	0	0	0	0	0	0	0	0	0
N2_KQ_CSYG_0_Ae_F	0	0	0	0	0	0	0	0	0	0	0	0	0	0	0	0	0	0	0	0	0	0	0	0	0	0	0	0	0	0	0	0	0	0	0	0	0	0	140	0	0	0	0	0	0	524	0	0	0
N3_KQ_yDNA___	0	0	0	0	0	0	0	0	0	0	0	0	0	0	132	0	0	0	0	0	0	0	0	0	108	0	0	0	0	0	100	540	0	0	0	124	0	0	0	0	0	76	0	0	0	92	0	0	0
N2_KQ_CSY_0_Ae_F	0	0	0	0	0	0	0	0	0	0	0	0	0	0	0	0	0	0	0	0	0	0	0	0	0	0	0	0	0	0	0	0	0	0	0	0	0	0	144	0	0	0	0	0	0	316	0	0	0
N1_KQ_CSYD_0_An_S	0	0	0	0	0	0	0	0	0	0	0	0	0	0	0	0	0	0	0	0	0	0	0	0	0	0	0	0	0	0	0	0	0	0	0	0	0	0	0	0	0	0	0	0	0	0	0	0	0
N2_KQ_CSYG_0_Ae_S	0	0	0	0	0	0	0	0	0	0	0	0	0	0	0	0	0	0	0	0	0	0	0	0	0	0	0	0	0	0	0	0	0	0	0	0	0	0	0	0	0	0	0	0	0	605	0	0	0
N3_TP_CSYG_0_Ae_S	0	0	0	0	0	140	0	0	0	0	0	0	0	0	0	0	0	0	0	0	0	0	0	0	0	0	0	0	130	0	0	0	1300	0	0	0	0	0	0	0	0	0	0	0	0	0	0	0	0
N2_KQ_CSYG_20_Ae_S	0	0	0	0	0	0	0	0	0	0	0	0	0	0	0	0	0	0	0	0	0	0	168	0	0	0	0	0	0	0	0	0	0	0	0	0	0	0	0	0	0	0	0	0	0	0	0	0	0
N1_TP_CSYG_D80_An_S	0	0	0	0	0	0	0	0	0	0	0	0	0	0	0	0	0	0	0	0	0	0	0	0	0	0	208	0	0	0	0	0	0	192	0	0	0	0	0	0	0	0	0	0	0	0	0	0	0
N3_TP_CSY_D80_Ae_S	0	0	0	0	0	306	0	0	0	0	0	0	0	0	0	0	0	0	0	0	0	0	0	0	0	0	0	0	0	0	0	0	693	0	0	0	0	0	0	0	0	0	0	0	0	0	0	0	0
N3_TP_CSYD_20_Ae_S	0	0	0	0	0	0	0	0	0	0	0	0	0	0	0	0	0	0	0	0	0	0	0	0	0	0	0	0	0	0	0	0	0	0	0	0	0	0	0	0	0	0	0	0	0	0	0	0	0
N3_TP_CSYG_20_Ae_S	0	0	0	0	0	708	0	0	0	0	0	0	0	0	0	0	0	0	0	0	0	0	0	0	0	0	0	0	0	0	0	0	216	0	0	0	0	0	0	0	0	0	0	0	0	0	0	0	0
N2_KQ_CSY_D80_Ae_F	0	0	0	0	0	0	0	0	0	0	0	0	0	0	0	0	0	0	0	0	0	0	0	0	0	0	0	0	0	0	0	0	0	0	0	0	0	0	0	0	0	0	0	0	0	1771	0	0	0
[truncated: 531 more columns]

## Sheet: Table S2
Table S2: Top 15 genera of original and culturable microorganisms in Scalp.
Scalp_ID	o-DNA	d-DNA	Aerobic	Anaerobic	No treatment	Treatment	Room temperature	Ice packs	Dry ice	Basal buffer	Buffer+5%DMSO	Buffer+20%Glycerol
g__Cutibacterium	0.610847	0.125364	0.00849797	0.465679	0.209638	0.305125	0.218657	0.264956	0.258545	0.235159	0.277196	0.230212
g__Lawsonella	0.245238	0.000165344	1.26646e-05	1.24008e-05	3.67431e-06	0	0	6.84182e-06	0	0	6.84182e-06	0
g__Staphylococcus	0.0494048	0.661772	0.800532	0.418593	0.588084	0.628294	0.55543	0.635331	0.621978	0.603902	0.552744	0.65334
f__Obscuribacteraceae	0.0284392	0.000529101	0.00477457	1.24008e-05	0.00409318	2.26757e-05	0.00739418	0	0	0	0.00764915	0
Uncultured Caulobacteriaceae	0.0258598	0.000198413	0.00842199	7.44048e-05	0.00733025	6.80272e-05	0.0131944	0	7.93651e-05	0	0.0136494	7.93651e-05
g__Sphingomonas	0.0119048	0	0.00159152	1.24008e-05	0.00133745	9.07029e-05	0.00232143	0.000116311	7.93651e-05	8.59788e-05	0.00239464	0.000112434
g__Prevotella	0.00753968	0.000165344	8.44309e-06	1.65344e-05	3.67431e-06	0	0	0	6.61376e-06	6.61376e-06	0	0
g__Streptococcus	0.0021164	0.0304233	0.0150667	0.0246817	0.0159281	0.0242914	0.0193386	0.0195402	0.0187831	0.0194246	0.0184934	0.019709
g__Rothia	0.00191799	0.0708333	0.00230074	0.00908978	0.000738536	0.00227324	0.00140212	0.00123153	0.00138889	0.0012963	0.00103311	0.00168651
g__Micrococcus	0.0010582	0.0225198	0.0360436	0.000475364	0.0292916	0	0.00318122	0.0259305	0.0244775	0.0130754	0.0252737	0.0152183
o__Lactobacillales	0.000925926	0.00975529	0.00522205	0.00780423	0.00493092	0.00843537	0.00652116	0.00643815	0.00597222	0.00595238	0.00609606	0.00687169
g__Bacillus	0.000793651	0.020172	0.0716143	0.0554853	0.102781	0.0102268	0.127315	0.034387	0.0363823	0.0859656	0.0661741	0.047004
g__Lysinibacillus	0	0.000661376	0.015873	0.000351356	0.0140542	0	0.0239484	0.000355774	0.00100529	0.0245172	0.000362616	0.000429894
g__Clostridium	0	0.000396825	0.000785208	0.00537368	0.00503748	0.0005839	0.000324074	0.000335249	0.00910053	0.00026455	0.000519978	0.00898148
g__Neisseria	0	0.036078	0.000776765	0.00458003	0.000157995	0.000895692	0.000535714	0.000396825	0.000410053	0.000403439	0.000307882	0.000628307
Marked in red are the types of genera that can be obtained by the method of culture groups

## Sheet: Table S3
Table S3: Top 15 genera of original and culturable microorganisms in Saliva.
Saliva_ID	o-DNA	d-DNA	Aerobic	Anaerobic	No treatment	Treatment	Room temperature	Ice packs	Dry ice	Basal buffer	Buffer+5%DMSO	Buffer+20%Glycerol
g__Neisseria	0.253902	0.161429	0.0436404	0.000232185	0.00884774	0.0269665	0.000390813	0.000270563	0.0505892	0.000631313	0.0236953	0.026924
g__Streptococcus	0.2	0.111548	0.434559	0.570555	0.500367	0.533519	0.59516	0.482744	0.468404	0.49632	0.525222	0.524766
g__Prevotella	0.164616	0	0	4.22155e-05	1.83715e-05	2.20459e-05	0	4.81e-05	1.2025e-05	3.00625e-05	1.2025e-05	1.80375e-05
g__Haemophilus	0.104828	0.00190476	0.000891117	0.00962935	0.00341711	0.0068739	0.00529101	0.00597042	0.0037037	0.00596441	0.00157528	0.00742544
g__Porphyromonas	0.0600529	0	3.48092e-06	0.000477035	0.000106555	0.00037478	7.81626e-05	0.00026455	0.000342713	0.000162338	0	0.000523088
g__Rothia	0.0425926	0.0322619	0.0737225	0.00232607	0.0303498	0.0558069	0.0338745	0.0434885	0.0484007	0.0318663	0.0369348	0.0569625
Unidentified Lactobacillales	0.0364418	0.0405556	0.125741	0.14279	0.11918	0.160886	0.0988877	0.16443	0.151094	0.165386	0.111688	0.137338
g__Actinomyces	0.0318122	0.00718254	0.00075188	0.00443262	0.00167549	0.00277337	0.00360149	0.0018278	0.00109428	0.00153319	0.000468975	0.0045214
g__Fusobacterium	0.0285053	0.0582143	0.00168825	0.0203563	0.00522487	0.0106614	0.00257335	0.0106241	0.00989057	0.0107083	0.00100409	0.0113757
g__Gemella	0.00813492	0.0065873	0.013875	0.04013	0.022744	0.0314638	0.025469	0.0335438	0.0211099	0.0186267	0.028824	0.032672
Unidentified Enterobacteriaceae	0.00694444	0.0510714	0.00739348	0.0346547	0.0301551	0.00369929	0.0262326	0.0032708	0.0248858	0.00295214	0.0253187	0.0261183
g__Staphylococcus	0.00562169	0.16246	0.239693	0.0905902	0.221204	0.114731	0.163979	0.196362	0.158081	0.213173	0.177387	0.127862
Uncultured Caulobacteriaceae	0.000396825	0.0695635	3.48092e-05	0.00748902	4.04174e-05	8.81834e-05	5.41126e-05	0.000114238	1.80375e-05	9.01876e-05	5.41126e-05	4.20875e-05
g__Citrobacter	0	0.137698	0.0124443	0.00204323	0.000654027	0.00181217	0.000823713	0.00116041	0.00155724	0.000703463	0.00132876	0.00150914
g__Granulicatella	0	0.00615079	0.00727165	0.0298379	0.02245	0.0127513	0.0121332	0.0227814	0.01921	0.0195406	0.0174062	0.0171777
Marked in red are the types of genera that can be obtained by the method of culture groups

## Sheet: Table S4
Table S4: Top 15 genera of original and culturable microorganisms in Feces.
Feces_ID	o-DNA	d-DNA	Aerobic	Anaerobic	No treatment	Treatment	Room temperature	Ice packs	Dry ice	Basal buffer	Buffer+5%DMSO	Buffer+20%Glycerol
g__Enterococcus	0.296693	0.122751	0.209978	0.0943609	0.224037	0.0474537	0.146261	0.12926	0.164825	0.231038	0.114911	0.102056
g__Escherichia	0.154894	0.192427	0.293064	0.136473	0.239308	0.16404	0.214955	0.213418	0.190761	0.188525	0.204798	0.224188
g__Bacteroides	0.150728	0.145172	0.0162831	0.143727	0.0695988	0.102282	0.0668341	0.0882999	0.0965588	0.0826852	0.0595238	0.109373
g__Blautia	0.0691799	0.0010582	0.00010582	0.000504734	0.000143298	0.000462963	0.000186012	0.000322421	0.000341022	0.000343915	0.000234488	0.000276575
g__Faecalibacterium	0.0635582	0.000628307	0.000101411	0.000334169	0.000139624	0.000292895	0.000136409	0.000210813	0.000272817	0.000138889	0.000276575	0.000198413
g__Bifidobacterium	0.0446429	0.00393519	0.00179894	0.0154101	0.00962669	0.00990174	0.0147135	0.00969122	0.00483631	0.0101124	0.00531506	0.0138468
Unidentified Enterobacteriaceae	0.0169312	0.151918	0.245661	0.199551	0.149522	0.320082	0.279136	0.198338	0.194953	0.128525	0.290127	0.245082
g__Parabacteroides	0.0148148	0.00443122	0.0034612	0.00695489	0.00759847	0.00274471	0.00744048	0.00452009	0.00446429	0.00491402	0.00348124	0.0079786
g__Clostridium	0.00800265	0.0992063	0.00644621	0.0848615	0.0499045	0.0437406	0.0112785	0.0658358	0.0645089	0.0870569	0.0263468	0.0318422
g__Streptococcus	0.00469577	0.044246	0.0606261	0.0157129	0.0182393	0.0565098	0.0242188	0.0517857	0.0289435	0.0120569	0.0356902	0.0551166
g__Fusobacterium	0.00443122	0.1	0.0236464	0.185436	0.0917953	0.14469	0.11325	0.109065	0.122495	0.0758929	0.1489	0.116468
g__Staphylococcus	0.00231481	0.00638228	0.00741182	0.0208299	0.0175301	0.0127598	0.00366443	0.0132006	0.0294643	0.0310979	0.00742544	0.0092292
g__Phascolarctobacterium	0.00231481	0.0143849	0.00174603	0.00918616	0.00418136	0.00690665	0.00353423	0.00734127	0.00524554	0.00847222	0.00323473	0.00469577
g__Proteus	0.00218254	0.0021164	0.0289109	0.00124269	0.0249706	0.000255102	0.0207155	0.0166419	0.00511533	0.0185913	0.0132035	0.011081
Unidentified Enterobacterales	0	0.00701058	0.0242725	0.0452416	0.0223251	0.0577003	0.0512029	0.0293465	0.0328559	0.024623	0.0425144	0.0450697
Marked in red are the types of genera that can be obtained by the method of culture groups

## Sheet: Table S5
Table S5: Distribution of ASVs associated with Staphylococcus among the original and culturable microorganisms.
g__Staphylococcus	Scalp_o-DNA	Scalp_c-DNA	Saliva_o-DNA	Saliva_c-DNA	Feces_o-DNA	Feces_c-DNA
ASV14	0.0220238	0.14727	0	0.0038576	0	0
ASV17	0.000793651	0.00723475	0.00284392	0.0998111	0	0
ASV22	0.00390212	0.0958104	0	0.01337	0	0
ASV50	0.00641534	0.0452715	0	0.000700168	0	0
ASV55	0.00429894	0.0436174	0	0.000501755	0	0
ASV54	0	0.0406934	0	0.000207952	0	0
ASV25	0.0015873	0.0306934	0	0.00447001	0	0
ASV40	0.00582011	0.0288596	0.00277778	0.000352946	0	0
ASV79	0.00337302	0.0233229	0	4.19719e-05	0	0
ASV89	0.00112434	0.0213847	0	5.91422e-05	0	0
ASV65	0	0.000824979	0	0.0180556	0	0
ASV66	0	0.000670426	0	0.0172218	0	0
ASV11	0	0	0	0	0.00231481	0.0145969
ASV60	0	0.0133062	0	4.19719e-05	0	0
ASV141	0	0.00888262	0	1.52625e-05	0	0
ASV102	0	0.00624269	0	0.00215583	0	0
ASV43	0	0.00710735	0	0.00124199	0	0
ASV94	0	0.00667711	0	9.53907e-06	0	0
ASV85	0	0.00638053	0	0.00010493	0	0
ASV189	0	0.00635965	0	0	0	0
ASV204	0	0.00603801	0	0	0	0
ASV100	0	0.00390142	0	0.000770757	0	0
ASV234	0	0.00413743	0	7.63126e-06	0	0
ASV238	0	0.00366959	0	0	0	0
ASV76	0	0.00350251	0	0.000112561	0	0
ASV256	0	0.00353175	0	0	0	0
ASV247	0	0.003467	0	9.53907e-06	0	0
ASV196	0	0.00346909	0	0	0	0
ASV227	0	0.0034127	0	1.90781e-05	0	0
ASV97	0	0.00302214	0	0.000333868	0	0
ASV96	0	0.00167502	0	0.000862332	0	0
ASV231	0	0.000162907	0	0.00192689	0	0
ASV230	0	0.0019528	0	0	0	0
ASV157	0	0.000455305	0	0.00135073	0	0
ASV314	0	0.00176065	0	0	0	0
ASV124	0	0.00166249	0	8.01282e-05	0	0
ASV115	0	0.00101713	0	0.000522741	0	0
ASV334	6.61376e-05	0.00155806	0	0	0	0
ASV322	0	0.00154344	0	0	0	0
ASV441	0	0.0011675	0	0	0	0
ASV326	0	0.00108814	0	0	0	0
ASV344	0	0.00106725	0	0	0	0
ASV356	0	9.18964e-05	0	0.000860424	0	0
ASV429	0	0.00100877	0	5.72344e-06	0	0
ASV353	0	0.000962824	0	0	0	0
ASV345	0	0.000806182	0	0.000127824	0	0
ASV233	0	0.000860485	0	3.62485e-05	0	0
ASV491	0	0.000873016	0	0	0	0
ASV506	0	0	0	0.000757402	0	0
ASV402	0	0.000753968	0	0	0	0
ASV249	0	0.000735171	0	0	0	0
ASV418	0	0.000338346	0	0.00033196	0	0
ASV191	0	0.000689223	0	0	0	0
ASV520	0	0	0	0.000627671	0	0
ASV218	0	0.000288221	0	0.000299527	0	0
ASV427	0	0.000378028	0	0.00016598	0	0
ASV248	0	0.000497076	0	0	0	0
ASV488	0	0.000486633	0	0	0	0
ASV275	0	0.00020259	0	0.000217491	0	0
ASV260	0	0.000423977	0	1.90781e-06	0	0
ASV686	0	0.000357143	0	0	0	0
ASV374	0	8.98079e-05	0	0.000213675	0	0
ASV319	0	7.72765e-05	0	0.000219399	0	0
ASV468	0	7.93651e-05	0	0.000217491	0	0
ASV733	0	0.000313283	0	0	0	0
ASV295	0	0.00030284	0	0	0	0
ASV913	0	0.000279866	0	0	0	0
ASV493	0	0.000267335	0	0	0	0
ASV615	0	0.000256892	0	0	0	0
ASV1160	0	0.000252715	0	0	0	0
ASV381	0	0.000248538	0	0	0	0
ASV304	0	0.000208855	0	3.81563e-06	0	0
ASV315	0	0	0	0	0	0.000196467
ASV397	0	0.000210944	0	0	0	0
ASV777	0	0.00020259	0	0	0	0
ASV719	0	0.000200501	0	0	0	0
ASV667	0	0.000167084	0	0	0	0
ASV2213	0	0.000160819	0	0	0	0
ASV560	0	0	0	0.000141178	0	0
ASV924	0	0.000152464	0	0	0	0
ASV439	0	0	0	0	0	0.000116713
ASV1009	0	0.000123225	0	0	0	0
ASV372	0	0.000106516	0	7.63126e-06	0	0
ASV404	0	0.000114871	0	0	0	0
ASV1243	0	0.000110693	0	0	0	0

## Sheet: Table S6
Table S6: Distribution of ASVs associated with Streptococcus among the original and culturable microorganisms.
g__Streptococcus	Scalp_o-DNA	Scalp_c-DNA	Saliva_o-DNA	Saliva_c-DNA	Feces_o-DNA	Feces_c-DNA
ASV12	0	0	0	0	0.00125661	0.0287115
ASV13	0	0.0015873	0.0157407	0.0489202	0	0
ASV20	0.00138889	0.000891813	0.0128968	0.0678743	0	0
ASV26	0	0.00383041	0.00621693	0.0419757	0	0
ASV27	0	0.00123434	0	0.0423611	0	0
ASV30	0	0.000526316	0.0359788	0.0424374	0	0
ASV34	0	0.000770677	0.00727513	0.0249618	0	0
ASV35	0	0.000503342	0	0.0277701	0	0
ASV37	0	0.000384294	0.00701058	0.0219036	0	0
ASV45	0.000396825	0.000760234	0.0015873	0.0212569	0	0
ASV48	0	0.00030284	0	0.011962	0	0
ASV56	0	0	0	0	0.0010582	0.00381069
ASV73	0	0.000146199	0	0.00956769	0	0
ASV82	0	0	0	0	0.00138889	0.00227007
ASV95	0	0.000164996	0	0.00384234	0	0
ASV99	0	7.93651e-05	0.0015873	0.00471993	0	0
ASV109	0	0.000265246	0	0.00220734	0	0
ASV113	0	1.04428e-05	0	0.003663	0	0
ASV117	0	6.47452e-05	0	0.00206998	0	0
ASV120	0.000330688	6.68338e-05	0.00780423	0.0108383	0	0
ASV123	0	2.08855e-06	0	0.00334058	0	0
ASV127	0	0.00023183	0	0.00161401	0	0
ASV129	0	7.93651e-05	0	0.00169986	0	0
ASV130	0	0	0	0	0.000992063	0.000735294
ASV134	0	0	0.00839947	0.00450626	0	0
ASV136	0	0	0	0.006519	0	0
ASV140	0	4.80368e-05	0	0.00173611	0	0
ASV154	0	0.000110693	0.0108466	0.00225313	0	0
ASV163	0	0	0	0.00267666	0	0
ASV164	0	0	0.00257937	0.00467415	0	0
ASV167	0	0	0	0.00266712	0	0
ASV170	0	3.7594e-05	0	0.00114469	0	0
ASV172	0	0	0.00429894	0.00376603	0	0
ASV175	0	6.89223e-05	0	0.00104167	0	0
ASV176	0	3.34169e-05	0	0.00120002	0	0
ASV184	0	7.93651e-05	0	0.000948184	0	0
ASV187	0	0	0	0.00104739	0	0
ASV188	0	0.000114871	0	0.00257746	0	0
ASV198	0	0	0.0108466	0.00462836	0	0
ASV201	0	0	0	0.00191735	0	0
ASV211	0	0.00373642	0	0.000476954	0	0
ASV213	0	0	0.00350529	0.00263851	0	0
ASV216	0	0	0	0.0032223	0	0
ASV221	0	0	0	0.00117331	0	0
ASV224	0	0	0	0.00187157	0	0
ASV226	0	3.55054e-05	0.00337302	0.00221879	0	0
ASV240	0	0	0	0.00253549	0	0
ASV244	0	0	0	0.00192117	0	0
ASV245	0	0	0	0.000808913	0	0
ASV253	0	0	0	0.00237904	0	0
ASV254	0	0	0	0.00301053	0	0
ASV258	0	2.29741e-05	0.0082672	0.00175519	0	0
ASV261	0	0	0	0.000629579	0	0
ASV262	0	1.04428e-05	0	0.000522741	0	0
ASV263	0	0	0	0.00115804	0	0
ASV265	0	0	0	0.000517018	0	0
ASV271	0	0	0	0.000370116	0	0
ASV278	0	0	0	0.00160066	0	0
ASV285	0	0.00170426	0	0.000162164	0	0
ASV288	0	0.000290309	0	0.000623855	0	0
ASV289	0	0	0	0.000417811	0	0
ASV294	0	2.08855e-06	0.00396825	0.000450244	0	0
ASV297	0	0	0	0.000307158	0	0
ASV303	0	0	0	0.000444521	0	0
ASV305	0	0	0	0.000938645	0	0
ASV306	0	0	0	0.000673458	0	0
ASV320	0	0	0	0.000753587	0	0
ASV325	0	0	0	0.000915751	0	0
ASV329	0	0	0	0.00148619	0	0
ASV332	0	0	0	0.00122482	0	0
ASV337	0	0	0.00555556	0.000898581	0	0
ASV339	0	0	0	0.00115614	0	0
ASV343	0	0	0	0.000770757	0	0
ASV362	0	0	0	0.00106456	0	0
ASV364	0	0.000156642	0	0.000866148	0	0
ASV366	0	4.17711e-06	0	0.00020986	0	0
ASV370	0	0	0	0.000234661	0	0
ASV375	0	6.26566e-06	0	0.000612408	0	0
ASV380	0	0.000900167	0	7.24969e-05	0	0
ASV382	0	0	0	0.000599054	0	0
ASV388	0	0	0	0.000188874	0	0
ASV389	0	0	0	0.0002442	0	0
ASV393	0	1.25313e-05	0.00469577	0.000599054	0	0
ASV407	0	4.17711e-06	0	0.000190781	0	0
ASV410	0	2.08855e-06	0	0.000312882	0	0
ASV424	0	0	0	0.000482677	0	0
ASV426	0	0	0	0.000591422	0	0
ASV432	0	0	0	0.000740232	0	0
ASV434	0	0	0	0.0010493	0	0
ASV443	0	0	0	0.000755495	0	0
ASV445	0	0	0	0.000232753	0	0
ASV446	0	0	0	0.000146902	0	0
ASV463	0	0	0.0142196	0	0	0
ASV466	0	0	0	0.000316697	0	0
ASV478	0	0	0	0.000295711	0	0
ASV479	0	0	0	0.000318605	0	0
ASV502	0	0	0	0.000228938	0	0
ASV504	0	0	0.00469577	0.000127824	0	0
ASV517	0	0	0	0.000333868	0	0
ASV525	0	0	0	0.000198413	0	0
ASV526	0	0	0.00496032	1.33547e-05	0	0
ASV531	0	0	0	0.000150717	0	0
ASV532	0	0	0	0.000282357	0	0
ASV536	0	0	0	0.000293803	0	0
ASV549	0	0.000315372	0	5.53266e-05	0	0
ASV565	0	0	0	0.00022703	0	0
ASV569	0	0	0	0.000276633	0	0
ASV602	0	0	0	9.72985e-05	0	0
ASV605	0	0	0	0.000232753	0	0
ASV610	0	0	0	0.00045406	0	0
ASV626	0	0	0	0.000179335	0	0
ASV627	0	0	0	0.000169795	0	0
ASV635	0	0	0.0015873	6.67735e-05	0	0
ASV640	0	0	0	0.000167888	0	0
ASV650	0	2.50627e-05	0	0.000215583	0	0
ASV654	0	0	0	0.00016598	0	0
ASV661	0	0	0.00363757	0.000137363	0	0
ASV666	0	0	0	0.000347222	0	0
ASV670	0	0	0	0.000150717	0	0
ASV691	0	0	0	0.000143086	0	0
ASV706	0	0	0	0.000232753	0	0
ASV730	0	0.000125313	0	2.48016e-05	0	0
ASV737	0	0	0	9.92063e-05	0	0
ASV738	0	0.000175439	0	2.67094e-05	0	0
ASV769	0	0	0	0.000169795	0	0
ASV790	0	0	0	0.000101114	0	0
ASV829	0	0	0	0.000131639	0	0
ASV845	0	0	0.00548942	1.33547e-05	0	0
ASV847	0	0	0	9.53907e-05	0	0
ASV874	0	0	0.00297619	4.00641e-05	0	0
ASV889	0	0	0	0.000135455	0	0
ASV903	0	0	0	0.000167888	0	0
ASV912	0	0	0	0.000131639	0	0
ASV952	0	0	0	0.000455968	0	0
ASV1122	0	0	0	0.000293803	0	0
ASV1386	0	0	0	0.000181242	0	0
ASV1565	0	0	0	0.000553266	0	0

## Sheet: Table S7
Table S7: Colony counts of cultivable microorganisms from one scalp sample
Scalp	Type	Day2		Day2+7
		Averagea, b	SDd	Averagea, c	SDd
Liquid nitrogen treatment*	No Treatment	23	26	12	11
	Treatment	19	22	8	7
Transportation temperature***	Room temperature	3	3	3	2
	Ice packs	10	6	8	4
	Dry ice	50	21	20	9
Buffer	Basal buffer	23	27	9	8
	Buffer+5%DMSO	19	22	10	9
	Buffer+20%Glycerol	21	24	12	11
a Result was without dillution.
b Simulated transport results after two days.
c Simulated transport results after two days, followed by preservation at -80oC for seven days.
d SD indicates standard deviation.
*** indicates highly significant, with a p-value < 0.001;
** indicates significant, with a p-value < 0.01;
* indicates statistical significance with a p-value < 0.05

## Sheet: Table S8
Table S8: Colony counts of cultivable microorganisms from one saliva sample
Saliva	Type	Day2		Day2+7
		Averagea, b	SDd	Averagea, c	SDd
Liquid nitrogen treatment	No Treatment	455	344	140	138
	Treatment	378	317	116	110
Transportation temperature***	Room temperature	105	50	37	21
	Ice packs	482	308	148	109
	Dry ice	663	267	199	145
Buffer***	Basal buffer	284	253	56	46
	Buffer+5%DMSO	525	370	236	150
	Buffer+20%Glycerol	440	328	93	67
a Result was a dilution of 1 in 100.
b Simulated transport results after two days.
c Simulated transport results after two days, followed by preservation at -80oC for seven days.
d SD indicates standard deviation.
*** indicates highly significant, with a p-value < 0.001;
** indicates significant, with a p-value < 0.01;
* indicates statistical significance with a p-value < 0.05

## Sheet: Table S9
Table S9: Colony counts of cultivable microorganisms from one feces sample
Feces	Type	Day2		Day2+7
		Averagea, b	SDd	Averagea, c	SDd
Liquid nitrogen treatment*	No Treatment	182	183	19	22
	Treatment	362	584	24	34
Transportation temperature***	Room temperature	664	587	45	34
	Ice packs	55	68	2	3
	Dry ice	97	69	17	21
Buffer***	Basal buffer	354	607	10	18
	Buffer+5%DMSO	349	430	42	38
	Buffer+20%Glycerol	114	78	12	12
a Result was a dilution of 1 in 10000.
b Simulated transport results after two days.
c Simulated transport results after two days, followed by preservation at -80oC for seven days.
d SD indicates standard deviation.
*** indicates highly significant, with a p-value < 0.001;
** indicates significant, with a p-value < 0.01;
* indicates statistical significance with a p-value < 0.05
